# Supplementary material for: trans-Dichloridobis[(6-nicotinoyl-2-pyridyl-κN 6)(3-pyridyl-κN)methanone]copper(II)
Source: Acta Crystallogr Sect E Struct Rep Online. 2011 May 14;67(Pt 6):m758. doi: 10.1107/S1600536811017685 (PMC3120631; doi:10.1107/S1600536811017685)
Supplement: Supplementary file 1 [file e-67-0m758-sup1.cif]

##############################################################################
#                                                                            #
# This CIF contains the data in a paper accepted for publication in          #
# Acta Crystallographica Section E. It conforms to the requirements of       #
# Notes for Authors for Acta Crystallographica Section E, and has been       #
# peer reviewed under the auspices of the IUCr Commission on Journals.       #
#                                                                            #
# Full details of the Crystallographic Information File format               #
# are given in the paper "The Crystallographic Information File (CIF):       #
# a New Standard Archive File for Crystallography" by S. R. Hall, F. H.      #
# Allen and I. D. Brown [Acta Cryst. (1991), A47, 655-685].                  #
#                                                                            #
# The current version of the core CIF dictionary is obtainable from          #
# ftp://ftp.iucr.org/pub/cif_core.dic.                                       #
#                                                                            #
# Software is freely available for graphical display of the structure(s)     #
# in this CIF. For information consult the CIF software page                 #
# http://www.iucr.org/resources/cif/software.                                #
#                                                                            #
# This file may be used for bona fide research purposes within the           #
# scientific community so long as proper attribution is given to the journal # 
# article from which it was obtained.                                        #
#                                                                            #
##############################################################################
data_I
_audit_creation_method     SHELXL-97
_chemical_name_systematic
;\
<i>trans</i>-Dichloridobis[(6-nicotinoyl-2-pyridyl-\k<i>N</i>^6^)(3-pyridyl-
\k<i>N</i>)methanone]copper(II)
;
_chemical_name_common     ?
_chemical_formula_moiety     'C34 H22 Cl2 Cu N6 O4'
_chemical_formula_sum     'C34 H22 Cl2 Cu N6 O4'
_chemical_formula_iupac     '[Cu Cl2 (C17 H11 N3 O2)2]'
_chemical_formula_weight     713.02
_chemical_melting_point     ?
_symmetry_cell_setting     monoclinic
_symmetry_space_group_name_H-M     'C 2/c'
_symmetry_space_group_name_Hall     '-C 2yc'
loop_
    _symmetry_equiv_pos_as_xyz
    'x, y, z'
    '-x, y, -z+1/2'
    'x+1/2, y+1/2, z'
    '-x+1/2, y+1/2, -z+1/2'
    '-x, -y, -z'
    'x, -y, z-1/2'
    '-x+1/2, -y+1/2, -z'
    'x+1/2, -y+1/2, z-1/2'
_cell_length_a     18.728(3)
_cell_length_b     11.8971(18)
_cell_length_c     16.695(3)
_cell_angle_alpha     90.00
_cell_angle_beta     121.522(3)
_cell_angle_gamma     90.00
_cell_volume     3170.9(8)
_cell_formula_units_Z     4
_cell_measurement_reflns_used     ?
_cell_measurement_theta_min     ?
_cell_measurement_theta_max     ?
_cell_measurement_temperature     293(2)
_exptl_crystal_description     block
_exptl_crystal_colour     blue
_exptl_crystal_size_max     0.40
_exptl_crystal_size_mid     0.30
_exptl_crystal_size_min     0.30
_exptl_crystal_density_diffrn     1.494
_exptl_crystal_density_meas     ?
_exptl_crystal_density_method     'not measured'
_exptl_crystal_F_000     1452
_exptl_absorpt_coefficient_mu     0.907
_exptl_absorpt_correction_type     multi-scan
_exptl_absorpt_process_details     '(<i>SADABS</i>; Bruker, 2007)'
_exptl_absorpt_correction_T_min     0.848
_exptl_absorpt_correction_T_max     1.000
_exptl_special_details     ?
_diffrn_ambient_temperature     293(2)
_diffrn_radiation_type     MoK\a
_diffrn_radiation_wavelength     0.71073
_diffrn_radiation_source     'fine-focus sealed tube'
_diffrn_radiation_monochromator     graphite
_diffrn_measurement_device_type     'Bruker APEXII CCD area-detector'
_diffrn_measurement_method     \w
_diffrn_detector_area_resol_mean     ?
_diffrn_reflns_number     11215
_diffrn_reflns_av_R_equivalents     0.0197
_diffrn_reflns_av_sigmaI/netI     0.0210
_diffrn_reflns_theta_min     2.13
_diffrn_reflns_theta_max     28.33
_diffrn_reflns_theta_full     28.33
_diffrn_measured_fraction_theta_max     0.997
_diffrn_measured_fraction_theta_full     0.997
_diffrn_reflns_limit_h_min     -24
_diffrn_reflns_limit_h_max     24
_diffrn_reflns_limit_k_min     -15
_diffrn_reflns_limit_k_max     15
_diffrn_reflns_limit_l_min     -19
_diffrn_reflns_limit_l_max     22
_diffrn_standards_number     ?
_diffrn_standards_interval_count     ?
_diffrn_standards_interval_time     ?
_diffrn_standards_decay_%     ?
_refine_special_details
;
Refinement of F^2^ against ALL reflections.  The weighted R-factor wR and
goodness of fit S are based on F^2^, conventional R-factors R are based
on F, with F set to zero for negative F^2^. The threshold expression of
F^2^ > 2sigma(F^2^) is used only for calculating R-factors(gt) etc. and is
not relevant to the choice of reflections for refinement.  R-factors based
on F^2^ are statistically about twice as large as those based on F, and R-
factors based on ALL data will be even larger.
;
_reflns_number_total     3937
_reflns_number_gt     3361
_reflns_threshold_expression     I>2\s(I)
_refine_ls_structure_factor_coef     Fsqd
_refine_ls_matrix_type     full
_refine_ls_R_factor_all     0.0362
_refine_ls_R_factor_gt     0.0286
_refine_ls_wR_factor_gt     0.0779
_refine_ls_wR_factor_ref     0.0844
_refine_ls_goodness_of_fit_ref     1.042
_refine_ls_restrained_S_all     1.042
_refine_ls_number_reflns     3937
_refine_ls_number_parameters     215
_refine_ls_number_restraints     0
_refine_ls_hydrogen_treatment     constr
_refine_ls_weighting_scheme     calc
_refine_ls_weighting_details
         'calc w=1/[\s^2^(Fo^2^)+(0.0423P)^2^+2.1803P] where P=(Fo^2^+2Fc^2^)/3'
_atom_sites_solution_hydrogens     geom
_atom_sites_solution_primary     direct
_atom_sites_solution_secondary     difmap
_refine_ls_shift/su_max     0.001
_refine_ls_shift/su_mean     0.000
_refine_diff_density_max     0.245
_refine_diff_density_min     -0.208
_refine_ls_extinction_method     'SHELXL97 (Sheldrick, 2008)'
_refine_ls_extinction_coef     0.00079(17)
_refine_ls_extinction_expression
                                  'Fc^*^=kFc[1+0.001xFc^2^\l^3^/sin(2\q)]^-1/4^'
loop_
    _atom_type_symbol
    _atom_type_description
    _atom_type_scat_dispersion_real
    _atom_type_scat_dispersion_imag
    _atom_type_scat_source
    'C' 'C' 0.0033 0.0016
                         'International Tables Vol C Tables 4.2.6.8 and 6.1.1.4'
    'H' 'H' 0.0000 0.0000
                         'International Tables Vol C Tables 4.2.6.8 and 6.1.1.4'
    'N' 'N' 0.0061 0.0033
                         'International Tables Vol C Tables 4.2.6.8 and 6.1.1.4'
    'O' 'O' 0.0106 0.0060
                         'International Tables Vol C Tables 4.2.6.8 and 6.1.1.4'
    'Cl' 'Cl' 0.1484 0.1585
                         'International Tables Vol C Tables 4.2.6.8 and 6.1.1.4'
    'Cu' 'Cu' 0.3201 1.2651
                         'International Tables Vol C Tables 4.2.6.8 and 6.1.1.4'
_computing_data_collection     '<i>APEX2</i> (Bruker 2007)'
_computing_cell_refinement     '<i>APEX2</i> and <i>SAINT</i> (Bruker 2007)'
_computing_data_reduction     '<i>SAINT</i> (Bruker 2007)'
_computing_structure_solution     'SHELXS97 (Sheldrick, 2008)'
_computing_structure_refinement     'SHELXL97 (Sheldrick, 2008)'
_computing_molecular_graphics     '<i>SHELXTL</i> (Sheldrick, 2008)'
_computing_publication_material
               '<i>SHELXTL</i> (Sheldrick, 2008) and <i>PLATON</i> (Spek, 2009)'
loop_
    _atom_site_type_symbol
    _atom_site_label
    _atom_site_fract_x
    _atom_site_fract_y
    _atom_site_fract_z
    _atom_site_U_iso_or_equiv
    _atom_site_adp_type
    _atom_site_calc_flag
    _atom_site_refinement_flags
    _atom_site_occupancy
    _atom_site_symmetry_multiplicity
    _atom_site_disorder_assembly
    _atom_site_disorder_group
    Cu Cu1 0.7500 0.2500 0.5000 0.03142(9) Uani d S 1 2 . .
    Cl Cl1 0.69747(3) 0.11938(3) 0.38011(3) 0.03905(11) Uani d . 1 1 . .
    O O2 0.77486(11) 0.74717(10) 0.35782(15) 0.0670(5) Uani d . 1 1 . .
    C C12 0.73237(11) 0.67642(13) 0.36615(13) 0.0423(4) Uani d . 1 1 . .
    C C1 0.45389(14) 0.2790(2) 0.33217(19) 0.0666(6) Uani d . 1 1 . .
    H H1A 0.4120 0.2267 0.2971 0.080 Uiso calc R 1 1 . .
    C C2 0.43565(12) 0.39132(18) 0.32729(16) 0.0588(5) Uani d . 1 1 . .
    H H2A 0.3811 0.4166 0.2878 0.071 Uiso calc R 1 1 . .
    C C3 0.49909(10) 0.46676(15) 0.38157(12) 0.0404(4) Uani d . 1 1 . .
    C C4 0.57867(10) 0.42349(14) 0.44252(12) 0.0386(3) Uani d . 1 1 . .
    H H4A 0.6207 0.4729 0.4830 0.046 Uiso calc R 1 1 . .
    N N1 0.59789(9) 0.31499(12) 0.44589(11) 0.0464(3) Uani d . 1 1 . .
    C C5 0.53567(13) 0.24547(15) 0.39018(18) 0.0571(5) Uani d . 1 1 . .
    H H5A 0.5483 0.1698 0.3905 0.069 Uiso calc R 1 1 . .
    C C6 0.47982(11) 0.58898(16) 0.37172(13) 0.0453(4) Uani d . 1 1 . .
    O O1 0.41059(9) 0.62239(13) 0.35012(13) 0.0676(4) Uani d . 1 1 . .
    C C7 0.54433(11) 0.67304(14) 0.38234(13) 0.0432(4) Uani d . 1 1 . .
    C C8 0.53320(14) 0.78598(18) 0.39550(17) 0.0602(5) Uani d . 1 1 . .
    H H8A 0.4891 0.8084 0.4023 0.072 Uiso calc R 1 1 . .
    C C9 0.58907(15) 0.86377(16) 0.39825(18) 0.0657(6) Uani d . 1 1 . .
    H H9A 0.5826 0.9397 0.4062 0.079 Uiso calc R 1 1 . .
    C C10 0.65408(13) 0.82833(15) 0.38923(14) 0.0520(5) Uani d . 1 1 . .
    H H10A 0.6924 0.8795 0.3908 0.062 Uiso calc R 1 1 . .
    C C11 0.66154(11) 0.71359(13) 0.37759(12) 0.0394(4) Uani d . 1 1 . .
    N N2 0.60753(9) 0.63678(11) 0.37358(10) 0.0378(3) Uani d . 1 1 . .
    N N3 0.76337(8) 0.36519(10) 0.41813(9) 0.0300(3) Uani d . 1 1 . .
    C C14 0.74131(10) 0.47290(12) 0.41611(11) 0.0314(3) Uani d . 1 1 . .
    H H14A 0.7177 0.4935 0.4510 0.038 Uiso calc R 1 1 . .
    C C15 0.75214(10) 0.55503(12) 0.36437(11) 0.0338(3) Uani d . 1 1 . .
    C C16 0.78887(11) 0.52392(15) 0.31374(12) 0.0419(4) Uani d . 1 1 . .
    H H16A 0.7983 0.5770 0.2794 0.050 Uiso calc R 1 1 . .
    C C17 0.81099(11) 0.41376(15) 0.31523(13) 0.0431(4) Uani d . 1 1 . .
    H H17A 0.8353 0.3914 0.2815 0.052 Uiso calc R 1 1 . .
    C C13 0.79703(10) 0.33587(14) 0.36711(11) 0.0368(3) Uani d . 1 1 . .
    H H13A 0.8113 0.2611 0.3667 0.044 Uiso calc R 1 1 . .
loop_
    _atom_site_aniso_label
    _atom_site_aniso_U_11
    _atom_site_aniso_U_22
    _atom_site_aniso_U_33
    _atom_site_aniso_U_12
    _atom_site_aniso_U_13
    _atom_site_aniso_U_23
    Cu1 0.04854(17) 0.01975(13) 0.03224(15) -0.00100(10) 0.02548(13) 0.00062(9)
    Cl1 0.0554(2) 0.02824(18) 0.0347(2) -0.00295(15) 0.02439(18) -0.00262(14)
    O2 0.0755(10) 0.0343(7) 0.1049(14) -0.0040(6) 0.0566(10) 0.0174(7)
    C12 0.0487(9) 0.0296(7) 0.0459(9) -0.0008(7) 0.0230(8) 0.0109(7)
    C1 0.0446(11) 0.0549(12) 0.0815(16) -0.0138(9) 0.0198(11) -0.0136(11)
    C2 0.0344(9) 0.0595(12) 0.0661(13) 0.0007(8) 0.0149(9) -0.0019(10)
    C3 0.0366(8) 0.0426(9) 0.0436(9) 0.0033(7) 0.0221(7) 0.0027(7)
    C4 0.0371(8) 0.0365(8) 0.0390(8) -0.0007(6) 0.0177(7) 0.0016(6)
    N1 0.0412(8) 0.0358(7) 0.0534(9) 0.0007(6) 0.0186(7) 0.0041(6)
    C5 0.0498(11) 0.0376(10) 0.0752(15) -0.0054(8) 0.0266(11) -0.0042(9)
    C6 0.0433(9) 0.0466(9) 0.0468(10) 0.0112(8) 0.0242(8) 0.0031(8)
    O1 0.0517(8) 0.0637(9) 0.0945(12) 0.0184(7) 0.0432(9) 0.0034(8)
    C7 0.0444(9) 0.0361(8) 0.0428(9) 0.0093(7) 0.0185(8) 0.0022(7)
    C8 0.0609(13) 0.0440(10) 0.0716(14) 0.0169(9) 0.0318(11) -0.0033(10)
    C9 0.0750(15) 0.0305(9) 0.0796(15) 0.0102(9) 0.0320(13) -0.0070(9)
    C10 0.0630(12) 0.0273(8) 0.0548(11) -0.0004(8) 0.0233(10) 0.0011(7)
    C11 0.0489(9) 0.0264(7) 0.0365(8) 0.0033(6) 0.0178(7) 0.0052(6)
    N2 0.0430(7) 0.0279(6) 0.0397(7) 0.0055(5) 0.0196(6) 0.0041(5)
    N3 0.0373(7) 0.0248(5) 0.0326(6) 0.0011(5) 0.0214(6) 0.0023(5)
    C14 0.0374(7) 0.0264(7) 0.0343(7) 0.0021(6) 0.0213(6) 0.0036(6)
    C15 0.0366(8) 0.0284(7) 0.0352(8) -0.0024(6) 0.0179(6) 0.0052(6)
    C16 0.0462(9) 0.0437(9) 0.0407(9) -0.0072(7) 0.0262(8) 0.0073(7)
    C17 0.0491(10) 0.0495(9) 0.0438(9) -0.0021(8) 0.0335(8) -0.0011(7)
    C13 0.0428(9) 0.0332(7) 0.0394(8) 0.0019(6) 0.0251(7) -0.0011(6)
_geom_special_details
;
 All esds (except the esd in the dihedral angle between two l.s. planes)
 are estimated using the full covariance matrix.  The cell esds are taken
 into account individually in the estimation of esds in distances, angles
 and torsion angles; correlations between esds in cell parameters are only
 used when they are defined by crystal symmetry.  An approximate (isotropic)
 treatment of cell esds is used for estimating esds involving l.s. planes.
;
loop_
    _geom_bond_atom_site_label_1
    _geom_bond_atom_site_label_2
    _geom_bond_site_symmetry_2
    _geom_bond_distance
    _geom_bond_publ_flag
    Cu1 N3 . 2.0412(12) ?
    Cu1 N3 7_656 2.0412(12) ?
    Cu1 Cl1 . 2.3087(4) ?
    Cu1 Cl1 7_656 2.3087(4) ?
    O2 C12 . 1.215(2) ?
    C12 C15 . 1.495(2) ?
    C12 C11 . 1.502(3) ?
    C1 C2 . 1.371(3) ?
    C1 C5 . 1.376(3) ?
    C1 H1A . 0.9300 ?
    C2 C3 . 1.383(3) ?
    C2 H2A . 0.9300 ?
    C3 C4 . 1.391(2) ?
    C3 C6 . 1.487(2) ?
    C4 N1 . 1.333(2) ?
    C4 H4A . 0.9300 ?
    N1 C5 . 1.332(2) ?
    C5 H5A . 0.9300 ?
    C6 O1 . 1.217(2) ?
    C6 C7 . 1.506(3) ?
    C7 N2 . 1.338(2) ?
    C7 C8 . 1.395(3) ?
    C8 C9 . 1.380(3) ?
    C8 H8A . 0.9300 ?
    C9 C10 . 1.369(3) ?
    C9 H9A . 0.9300 ?
    C10 C11 . 1.396(2) ?
    C10 H10A . 0.9300 ?
    C11 N2 . 1.339(2) ?
    N3 C14 . 1.3415(18) ?
    N3 C13 . 1.3438(19) ?
    C14 C15 . 1.3875(19) ?
    C14 H14A . 0.9300 ?
    C15 C16 . 1.390(2) ?
    C16 C17 . 1.371(2) ?
    C16 H16A . 0.9300 ?
    C17 C13 . 1.383(2) ?
    C17 H17A . 0.9300 ?
    C13 H13A . 0.9300 ?
loop_
    _geom_angle_atom_site_label_1
    _geom_angle_atom_site_label_2
    _geom_angle_atom_site_label_3
    _geom_angle_site_symmetry_1
    _geom_angle_site_symmetry_3
    _geom_angle
    _geom_angle_publ_flag
    N3 Cu1 N3 . 7_656 180.0 ?
    N3 Cu1 Cl1 . . 90.99(4) ?
    N3 Cu1 Cl1 7_656 . 89.01(4) ?
    N3 Cu1 Cl1 . 7_656 89.01(4) ?
    N3 Cu1 Cl1 7_656 7_656 90.99(4) ?
    Cl1 Cu1 Cl1 . 7_656 180.0 ?
    O2 C12 C15 . . 118.88(17) ?
    O2 C12 C11 . . 119.02(16) ?
    C15 C12 C11 . . 122.10(14) ?
    C2 C1 C5 . . 118.40(19) ?
    C2 C1 H1A . . 120.8 ?
    C5 C1 H1A . . 120.8 ?
    C1 C2 C3 . . 119.45(18) ?
    C1 C2 H2A . . 120.3 ?
    C3 C2 H2A . . 120.3 ?
    C2 C3 C4 . . 117.64(17) ?
    C2 C3 C6 . . 119.12(16) ?
    C4 C3 C6 . . 123.23(16) ?
    N1 C4 C3 . . 123.46(16) ?
    N1 C4 H4A . . 118.3 ?
    C3 C4 H4A . . 118.3 ?
    C5 N1 C4 . . 116.97(16) ?
    N1 C5 C1 . . 123.86(18) ?
    N1 C5 H5A . . 118.1 ?
    C1 C5 H5A . . 118.1 ?
    O1 C6 C3 . . 120.78(18) ?
    O1 C6 C7 . . 118.89(17) ?
    C3 C6 C7 . . 120.22(15) ?
    N2 C7 C8 . . 122.80(18) ?
    N2 C7 C6 . . 118.31(15) ?
    C8 C7 C6 . . 118.79(17) ?
    C9 C8 C7 . . 118.57(19) ?
    C9 C8 H8A . . 120.7 ?
    C7 C8 H8A . . 120.7 ?
    C10 C9 C8 . . 119.50(18) ?
    C10 C9 H9A . . 120.2 ?
    C8 C9 H9A . . 120.2 ?
    C9 C10 C11 . . 118.42(19) ?
    C9 C10 H10A . . 120.8 ?
    C11 C10 H10A . . 120.8 ?
    N2 C11 C10 . . 123.12(17) ?
    N2 C11 C12 . . 119.14(14) ?
    C10 C11 C12 . . 117.71(16) ?
    C7 N2 C11 . . 117.58(14) ?
    C14 N3 C13 . . 118.19(13) ?
    C14 N3 Cu1 . . 120.94(10) ?
    C13 N3 Cu1 . . 120.84(10) ?
    N3 C14 C15 . . 123.02(14) ?
    N3 C14 H14A . . 118.5 ?
    C15 C14 H14A . . 118.5 ?
    C14 C15 C16 . . 118.09(14) ?
    C14 C15 C12 . . 123.33(14) ?
    C16 C15 C12 . . 118.41(14) ?
    C17 C16 C15 . . 118.97(14) ?
    C17 C16 H16A . . 120.5 ?
    C15 C16 H16A . . 120.5 ?
    C16 C17 C13 . . 119.84(15) ?
    C16 C17 H17A . . 120.1 ?
    C13 C17 H17A . . 120.1 ?
    N3 C13 C17 . . 121.86(15) ?
    N3 C13 H13A . . 119.1 ?
    C17 C13 H13A . . 119.1 ?
loop_
    _geom_torsion_atom_site_label_1
    _geom_torsion_atom_site_label_2
    _geom_torsion_atom_site_label_3
    _geom_torsion_atom_site_label_4
    _geom_torsion_site_symmetry_1
    _geom_torsion_site_symmetry_2
    _geom_torsion_site_symmetry_3
    _geom_torsion_site_symmetry_4
    _geom_torsion
    _geom_torsion_publ_flag
    C5 C1 C2 C3 . . . . -1.2(4) ?
    C1 C2 C3 C4 . . . . -2.9(3) ?
    C1 C2 C3 C6 . . . . 176.4(2) ?
    C2 C3 C4 N1 . . . . 5.2(3) ?
    C6 C3 C4 N1 . . . . -174.07(17) ?
    C3 C4 N1 C5 . . . . -3.0(3) ?
    C4 N1 C5 C1 . . . . -1.6(3) ?
    C2 C1 C5 N1 . . . . 3.7(4) ?
    C2 C3 C6 O1 . . . . 30.2(3) ?
    C4 C3 C6 O1 . . . . -150.5(2) ?
    C2 C3 C6 C7 . . . . -145.85(19) ?
    C4 C3 C6 C7 . . . . 33.5(3) ?
    O1 C6 C7 N2 . . . . -157.20(19) ?
    C3 C6 C7 N2 . . . . 18.9(3) ?
    O1 C6 C7 C8 . . . . 19.2(3) ?
    C3 C6 C7 C8 . . . . -164.64(18) ?
    N2 C7 C8 C9 . . . . 1.0(3) ?
    C6 C7 C8 C9 . . . . -175.3(2) ?
    C7 C8 C9 C10 . . . . -0.8(4) ?
    C8 C9 C10 C11 . . . . -0.1(3) ?
    C9 C10 C11 N2 . . . . 0.9(3) ?
    C9 C10 C11 C12 . . . . 178.98(19) ?
    O2 C12 C11 N2 . . . . 170.73(18) ?
    C15 C12 C11 N2 . . . . -9.1(2) ?
    O2 C12 C11 C10 . . . . -7.4(3) ?
    C15 C12 C11 C10 . . . . 172.79(16) ?
    C8 C7 N2 C11 . . . . -0.2(3) ?
    C6 C7 N2 C11 . . . . 176.08(15) ?
    C10 C11 N2 C7 . . . . -0.8(3) ?
    C12 C11 N2 C7 . . . . -178.81(15) ?
    Cl1 Cu1 N3 C14 . . . . 136.92(12) ?
    Cl1 Cu1 N3 C14 7_656 . . . -43.08(12) ?
    Cl1 Cu1 N3 C13 . . . . -45.23(12) ?
    Cl1 Cu1 N3 C13 7_656 . . . 134.77(12) ?
    C13 N3 C14 C15 . . . . -0.4(2) ?
    Cu1 N3 C14 C15 . . . . 177.50(11) ?
    N3 C14 C15 C16 . . . . -1.1(2) ?
    N3 C14 C15 C12 . . . . -176.31(15) ?
    O2 C12 C15 C14 . . . . 146.67(19) ?
    C11 C12 C15 C14 . . . . -33.5(2) ?
    O2 C12 C15 C16 . . . . -28.5(3) ?
    C11 C12 C15 C16 . . . . 151.27(16) ?
    C14 C15 C16 C17 . . . . 1.5(2) ?
    C12 C15 C16 C17 . . . . 176.90(16) ?
    C15 C16 C17 C13 . . . . -0.4(3) ?
    C14 N3 C13 C17 . . . . 1.6(2) ?
    Cu1 N3 C13 C17 . . . . -176.35(13) ?
    C16 C17 C13 N3 . . . . -1.2(3) ?
loop_
    _geom_hbond_atom_site_label_D
    _geom_hbond_atom_site_label_H
    _geom_hbond_atom_site_label_A
    _geom_hbond_site_symmetry_A
    _geom_hbond_distance_DH
    _geom_hbond_distance_HA
    _geom_hbond_distance_DA
    _geom_hbond_angle_DHA
    C13 H13A O1 3_545 0.93 2.61 3.418(2) 146
    C2 H2A Cg1 2_655 0.93 2.73 3.621(3) 162
data_global
_journal_date_recd_electronic     2011-05-06
_journal_date_accepted     2011-05-10
_journal_name_full     'Acta Crystallographica, Section E'
_journal_year     2011
_journal_volume     67
_journal_issue      6
_journal_page_first     m758
_journal_page_last     m758
_journal_paper_category     QM
_journal_coeditor_code     ZQ2102
_publ_contact_author_name     'Dr. Hong Qiang'
_publ_contact_author_address
;
Department of Chemistry,Capital Normal university,
Beijing 100048,People's Republic China
;
_publ_contact_author_email     qiang-hong@163.com
_publ_contact_author_fax     '+86 010 6890-2320'
_publ_contact_author_phone     '+86 010 6890-2320'
_publ_section_title
;
<i>trans</i>-Dichloridobis[(6-nicotinoyl-2-pyridyl-\k<i>N</i>^6^)(3-pyridyl-
\k<i>N</i>)methanone]copper(II)
;
loop_
    _publ_author_name
    _publ_author_address
    'Hong Qiang'
;
Department of Chemistry,
Capital Normal University,
Beijing 100048,
People's Republic of China
;
    'Fan Zhang'
;
Department of Chemistry,
Capital Normal University,
Beijing 100048,
People's Republic of China
;
