# Supplementary material for: trans-Dichloridobis[(6-nicotinoyl-2-pyridyl-κN 6)(3-pyridyl-κN)methanone]copper(II)
Source: Acta Crystallogr Sect E Struct Rep Online. 2011 May 14;67(Pt 6):m758. doi: 10.1107/S1600536811017685 (PMC3120631; doi:10.1107/S1600536811017685)
Supplement: Supplementary file 2 [file e-67-0m758-Isup2.hkl]

# 
# h,k,l, Fc-squared, Fo-squared, sigma(Fo-squared) and status flag 
# 
data_I
_shelx_title ' y in C2/c' 
_shelx_refln_list_code          4 
_shelx_F_calc_maximum      529.00 
_exptl_crystal_F_000      1452.00 
_reflns_d_resolution_high  0.7488 
 
loop_ 
 _symmetry_equiv_pos_as_xyz 
 'x, y, z' 
 '-x, y, -z+1/2' 
 'x+1/2, y+1/2, z' 
 '-x+1/2, y+1/2, -z+1/2' 
 '-x, -y, -z' 
 'x, -y, z-1/2' 
 '-x+1/2, -y+1/2, -z' 
 'x+1/2, -y+1/2, z-1/2' 
 
_cell_length_a    18.7283 
_cell_length_b    11.8971 
_cell_length_c    16.6946 
_cell_angle_alpha  90.000 
_cell_angle_beta  121.522 
_cell_angle_gamma  90.000 
 
_shelx_F_squared_multiplier     1.000 
 
loop_ 
 _refln_index_h 
 _refln_index_k 
 _refln_index_l 
 _refln_F_squared_calc 
 _refln_F_squared_meas 
 _refln_F_squared_sigma 
 _refln_observed_status 
   2   0   0    54065.39    52500.70   4536.26 o 
   4   0   0    85854.27    81748.62   3979.17 o 
   6   0   0    45365.85    45917.21    966.18 o 
   8   0   0      356.94      420.82     10.41 o 
  10   0   0        6.99        8.58      5.12 o 
  12   0   0     1941.34     2041.70     59.72 o 
  14   0   0     2475.40     2437.73     51.14 o 
  16   0   0      292.10      278.37     17.15 o 
  18   0   0     1124.07     1122.21     47.76 o 
  20   0   0     1136.19     1259.41     54.77 o 
   1   1   0    21490.06    21038.66    475.44 o 
   3   1   0    48467.64    51037.60    474.36 o 
   5   1   0    31739.57    32971.76    336.22 o 
   7   1   0     3329.79     3669.68     40.66 o 
   9   1   0      169.19      188.02      4.91 o 
  11   1   0       52.89       45.83      3.83 o 
  13   1   0     1919.61     1866.21     33.69 o 
  15   1   0      529.97      493.34     28.15 o 
  17   1   0      366.01      345.97     24.06 o 
  19   1   0        0.07       -6.07     13.83 o 
  21   1   0        2.57      -10.62     10.62 o 
   0   2   0    55093.38    55456.08    854.61 o 
   2   2   0     1126.07     1082.29     12.21 o 
   4   2   0     3726.43     3442.22     34.23 o 
   6   2   0     5186.08     5081.57     54.40 o 
   8   2   0      960.00      668.08      9.74 o 
  10   2   0     8791.94     9107.16     88.28 o 
  12   2   0       28.29       28.19      6.14 o 
  14   2   0     2637.01     2445.03     42.53 o 
  16   2   0      211.81      212.72     12.97 o 
  18   2   0       27.73       24.16      8.91 o 
  20   2   0       71.72       99.01     15.06 o 
   1   3   0      622.53      670.88     10.74 o 
   3   3   0     2411.12     2704.58     32.66 o 
   5   3   0    22763.19    24377.04    225.39 o 
   7   3   0      209.70      282.73      8.00 o 
   9   3   0       62.88       77.84      4.03 o 
  11   3   0       98.17      101.82      5.85 o 
  13   3   0        0.29       -0.37      6.48 o 
  15   3   0      834.20      850.20     22.43 o 
  17   3   0       17.12       16.49      7.97 o 
  19   3   0      115.50       92.55     11.47 o 
   0   4   0     3469.29     3737.00    108.33 o 
   2   4   0     2928.32     2678.52     42.95 o 
   4   4   0    34925.66    36977.29    340.35 o 
   6   4   0      819.95      545.19     14.47 o 
   8   4   0    16740.99    17757.73    166.83 o 
  10   4   0    16260.95    16232.85    153.97 o 
  12   4   0     1055.49     1035.88     22.72 o 
  14   4   0      822.47      821.26     21.56 o 
  16   4   0       35.36       34.80      8.90 o 
  18   4   0       15.29       16.32      9.08 o 
  20   4   0        9.65       -1.29     11.68 o 
   1   5   0      114.89      120.79      3.93 o 
   3   5   0     8881.48     9294.57    112.85 o 
   5   5   0     6825.70     7380.56     71.76 o 
   7   5   0      791.51      782.02     11.82 o 
   9   5   0       74.03       76.10      4.41 o 
  11   5   0       21.72       20.03      4.91 o 
  13   5   0      284.77      301.38     13.24 o 
  15   5   0        1.63       -5.42      6.12 o 
  17   5   0      158.44      163.16     17.00 o 
  19   5   0        3.38       14.63     18.57 o 
   0   6   0     8104.39     7462.89     94.03 o 
   2   6   0     2493.89     2214.42     34.33 o 
   4   6   0    10507.39    10425.79    115.70 o 
   6   6   0     1883.11     1652.28     30.10 o 
   8   6   0      524.34      538.10     10.07 o 
  10   6   0     1606.71     1550.45     20.71 o 
  12   6   0      880.65      882.11     20.42 o 
  14   6   0      735.45      751.91     27.16 o 
  16   6   0      506.40      454.49     40.46 o 
  18   6   0      604.92      619.61     45.10 o 
   1   7   0      568.33      668.11     10.86 o 
   3   7   0     1818.84     1861.35     25.28 o 
   5   7   0     1406.10     1403.01     21.04 o 
   7   7   0      776.45      801.60     19.45 o 
   9   7   0       89.95      103.23      6.50 o 
  11   7   0       16.26       12.02      5.74 o 
  13   7   0      118.34       93.00     13.02 o 
  15   7   0       78.62       91.76     13.64 o 
  17   7   0       61.43       54.08     34.96 o 
  19   7   0        0.06        0.09     12.61 o 
   0   8   0    18761.55    18076.10    274.63 o 
   2   8   0    11351.04    11665.22    167.38 o 
   4   8   0     5716.05     6040.72     69.52 o 
   6   8   0     3401.72     3252.55     42.49 o 
   8   8   0      274.34      285.63      9.62 o 
  10   8   0      112.07      136.55      7.78 o 
  12   8   0       34.80       53.27     16.35 o 
  14   8   0      375.96      350.21     21.22 o 
  16   8   0      327.83      357.97     22.70 o 
  18   8   0      270.18      313.43     23.72 o 
   1   9   0       56.47       50.94      5.61 o 
   3   9   0       73.88       86.23      7.81 o 
   5   9   0     1831.58     1728.00     26.15 o 
   7   9   0      967.75      937.39     18.02 o 
   9   9   0      502.76      487.01     14.43 o 
  11   9   0        7.26        9.68      8.76 o 
  13   9   0      555.89      651.10     27.39 o 
  15   9   0       28.87        1.86     17.24 o 
  17   9   0       18.30       14.36     13.77 o 
   0  10   0     3790.30     3810.33     70.95 o 
   2  10   0     4237.36     4060.54     60.28 o 
   4  10   0     4814.67     4882.26     70.36 o 
   6  10   0     4484.53     4464.13     65.70 o 
   8  10   0     4436.88     4490.69     57.03 o 
  10  10   0     1619.34     1610.12     27.55 o 
  12  10   0      828.19      805.80     22.49 o 
  14  10   0      544.25      536.18     25.90 o 
  16  10   0      172.67      172.52     19.81 o 
   1  11   0      222.63      223.82     11.61 o 
   3  11   0       68.06       28.76      6.61 o 
   5  11   0       78.49       86.77     10.72 o 
   7  11   0      947.37      982.59     23.95 o 
   9  11   0      161.23      156.12     11.84 o 
  11  11   0       48.96       52.73     11.35 o 
  13  11   0        3.42        2.65     18.57 o 
  15  11   0       43.62       42.82     20.65 o 
   0  12   0      154.90      158.46     13.73 o 
   2  12   0      372.64      364.40     14.70 o 
   4  12   0     1341.31     1330.97     41.50 o 
   6  12   0      792.87      874.88     23.01 o 
   8  12   0      919.04      939.85     24.61 o 
  10  12   0     1447.68     1603.19     35.08 o 
  12  12   0      108.28      119.79     14.66 o 
   1  13   0        0.08       -9.41     11.09 o 
   3  13   0      331.77      309.49     14.67 o 
   5  13   0      365.45      348.49     16.02 o 
   7  13   0      134.80      142.09     11.95 o 
   9  13   0       19.63       20.96     11.05 o 
  11  13   0        0.02       -9.70      9.70 o 
   0  14   0     2554.40     2473.25     77.35 o 
   2  14   0     1974.99     2053.32     45.04 o 
   4  14   0     2289.30     2274.41     44.22 o 
   6  14   0      386.71      401.29     17.51 o 
   8  14   0      418.36      428.80     29.24 o 
  10  14   0      110.51       90.84     14.93 o 
   1  15   0        6.48        9.50     12.60 o 
   3  15   0      137.85      192.14     14.70 o 
   5  15   0      107.55      104.51     14.54 o 
 -21   1   1      124.05      132.83     16.21 o 
 -19   1   1      581.18      591.22     25.26 o 
 -17   1   1     1941.66     1832.75     36.24 o 
 -15   1   1        4.63        4.41      5.60 o 
 -13   1   1     1083.27      981.78     21.65 o 
 -11   1   1      813.97      801.14     15.65 o 
  -9   1   1       65.00      143.34      6.04 o 
  -7   1   1    18822.55    19316.02    186.64 o 
  -5   1   1    16903.36    17399.51    161.24 o 
  -3   1   1     8268.40     8719.85     91.70 o 
  -1   1   1     6144.52     6319.84     75.65 o 
   1   1   1    26434.61    28310.80    293.69 o 
   3   1   1    32197.29    32318.89    332.22 o 
   5   1   1     3800.50     3653.08     39.81 o 
   7   1   1      993.81      979.01     12.94 o 
   9   1   1        9.62       10.34      2.32 o 
  11   1   1       21.72        8.95      6.50 o 
  13   1   1     2851.22     2741.71     45.67 o 
  15   1   1     1566.62     1609.39     32.93 o 
  17   1   1     1122.63     1105.77     27.71 o 
  19   1   1      531.31      573.98     25.52 o 
 -20   2   1       34.58       39.83     12.46 o 
 -18   2   1       35.27       34.11      8.87 o 
 -16   2   1      366.66      348.63     15.11 o 
 -14   2   1     4041.82     3888.47     61.09 o 
 -12   2   1      336.56      264.36     10.59 o 
 -10   2   1     4429.15     4663.22     58.11 o 
  -8   2   1        5.94       21.14      2.41 o 
  -6   2   1    10548.41    10865.94    102.47 o 
  -4   2   1    18446.12    20616.81    190.41 o 
  -2   2   1     1442.42     1410.70     14.87 o 
   0   2   1     1811.65     2259.64     55.01 o 
   2   2   1     1981.18     2191.20     31.87 o 
   4   2   1    24703.76    25857.33    238.60 o 
   6   2   1     9842.80    10460.36     98.98 o 
   8   2   1      222.52      226.19      5.18 o 
  10   2   1      177.19      147.38      6.08 o 
  12   2   1      277.42      224.52     11.25 o 
  14   2   1      741.86      769.84     20.94 o 
  16   2   1        1.22       -6.67      6.67 o 
  18   2   1       69.86       77.50     10.71 o 
  20   2   1       11.40       -7.35     10.79 o 
 -21   3   1      249.81      310.58     21.30 o 
 -19   3   1      208.59      204.26     14.25 o 
 -17   3   1       30.08       43.62      8.60 o 
 -15   3   1     4976.72     4825.99     72.20 o 
 -13   3   1      977.03      971.31     22.15 o 
 -11   3   1     4033.96     3722.51     39.91 o 
  -9   3   1    10822.25    11178.37    106.94 o 
  -7   3   1    14225.62    15251.21    143.09 o 
  -5   3   1       68.67       43.99      2.40 o 
  -3   3   1       16.28       12.14      1.45 o 
  -1   3   1       93.75       42.18      3.28 o 
   1   3   1     4737.04     5310.96     51.36 o 
   3   3   1     4732.78     4632.11     49.63 o 
   5   3   1     8799.32     8839.56     99.76 o 
   7   3   1    10882.08    10995.82    104.54 o 
   9   3   1     2890.42     2653.18     29.36 o 
  11   3   1     1986.89     2034.68     35.22 o 
  13   3   1     1419.51     1333.74     27.94 o 
  15   3   1       14.03       12.89      6.88 o 
  17   3   1       64.20       50.13      9.60 o 
  19   3   1        8.24        1.45      8.58 o 
 -20   4   1       62.28       99.10     14.97 o 
 -18   4   1      326.45      312.19     16.19 o 
 -16   4   1       24.09       17.72      7.35 o 
 -14   4   1      110.48      107.76     10.69 o 
 -12   4   1       23.29       24.55      4.65 o 
 -10   4   1      143.48      184.27      6.23 o 
  -8   4   1       90.09      131.94      6.35 o 
  -6   4   1     2545.32     3187.63     34.89 o 
  -4   4   1      186.86      205.64      5.53 o 
  -2   4   1      721.66      731.83     11.31 o 
   0   4   1      153.66      155.62      3.93 o 
   2   4   1       10.78       21.59      5.22 o 
   4   4   1      462.52      509.90      8.54 o 
   6   4   1     1789.55     2148.88     24.11 o 
   8   4   1        5.06       13.15      2.76 o 
  10   4   1      464.99      491.30     11.33 o 
  12   4   1      991.64      919.79     25.28 o 
  14   4   1        1.20        4.09      6.76 o 
  16   4   1      196.78      194.02     13.07 o 
  18   4   1        3.08      -16.08     16.08 o 
  20   4   1        9.24      -18.95     18.95 o 
 -19   5   1       13.34       27.75     12.46 o 
 -17   5   1      223.15      273.02     19.74 o 
 -15   5   1     2079.75     2016.78     38.07 o 
 -13   5   1     4091.71     4012.43     60.84 o 
 -11   5   1     7242.47     7132.42     72.18 o 
  -9   5   1    14797.28    15912.95    151.06 o 
  -7   5   1    10695.36    10592.67    101.70 o 
  -5   5   1     3080.52     3139.09     32.99 o 
  -3   5   1      342.54      536.47     11.15 o 
  -1   5   1    13140.60    13423.71    116.05 o 
   1   5   1     2868.07     3655.72     41.82 o 
   3   5   1       93.73      158.61      7.91 o 
   5   5   1     3926.48     3630.72     37.81 o 
   7   5   1      742.29      632.01     10.43 o 
   9   5   1      926.14      868.03     14.63 o 
  11   5   1      554.29      522.21     15.72 o 
  13   5   1      142.00      186.54     11.30 o 
  15   5   1        6.36       -2.59      9.08 o 
  17   5   1       17.23       -6.78     10.43 o 
  19   5   1       54.31       89.56     16.37 o 
 -20   6   1       14.06       29.34     14.04 o 
 -18   6   1       10.76        5.97     11.15 o 
 -16   6   1       11.97       23.88     10.70 o 
 -14   6   1      391.74      418.63     30.79 o 
 -12   6   1        4.47        5.52      5.34 o 
 -10   6   1     5546.15     5508.13     57.31 o 
  -8   6   1     3291.87     3213.35     35.30 o 
  -6   6   1     4456.51     4518.88     46.52 o 
  -4   6   1     3666.54     3941.01     46.18 o 
  -2   6   1     7117.04     9006.78     87.71 o 
   0   6   1     2583.42     2540.34     28.24 o 
   2   6   1        3.97        1.60      4.68 o 
   4   6   1     1401.18     1433.32     24.13 o 
   6   6   1      525.56      484.60     11.45 o 
   8   6   1      626.60      670.93     11.98 o 
  10   6   1      707.72      631.39     16.56 o 
  12   6   1      615.39      612.05     23.91 o 
  14   6   1       25.42       31.82     12.03 o 
  16   6   1        2.55       -2.85     10.50 o 
  18   6   1       90.12      113.95     16.78 o 
 -19   7   1      317.90      404.43     26.04 o 
 -17   7   1      269.95      297.14     21.26 o 
 -15   7   1      127.74      125.81     19.52 o 
 -13   7   1       44.45       33.36      7.08 o 
 -11   7   1     3256.05     3157.34     41.66 o 
  -9   7   1      423.10      402.69     10.82 o 
  -7   7   1     1751.74     1595.47     23.74 o 
  -5   7   1    12426.49    11763.02    127.05 o 
  -3   7   1    13033.70    12894.30    124.43 o 
  -1   7   1    14804.23    14844.54    129.11 o 
   1   7   1     8790.97     8715.66     94.97 o 
   3   7   1     2920.93     2855.40     35.87 o 
   5   7   1      422.83      495.22     11.17 o 
   7   7   1     1029.94      959.36     16.98 o 
   9   7   1     3908.35     3652.51     47.66 o 
  11   7   1       36.78       17.15      6.86 o 
  13   7   1     1071.40     1046.03     33.51 o 
  15   7   1      716.17      763.36     30.08 o 
  17   7   1      522.50      577.68     28.56 o 
 -18   8   1       21.67        7.00     13.21 o 
 -16   8   1       14.78       25.29     12.25 o 
 -14   8   1       15.09       -5.54      9.50 o 
 -12   8   1       43.22       47.84      8.06 o 
 -10   8   1       31.58       27.66      5.23 o 
  -8   8   1      443.25      445.47     11.53 o 
  -6   8   1      404.26      365.83     10.26 o 
  -4   8   1      723.21      742.04     19.98 o 
  -2   8   1       21.67       20.01      3.43 o 
   0   8   1       19.94       10.36      3.16 o 
   2   8   1      902.83      974.28     16.36 o 
   4   8   1      915.27      874.14     15.92 o 
   6   8   1      712.97      681.96     14.27 o 
   8   8   1      196.35      171.28     10.61 o 
  10   8   1      882.83      797.24     20.22 o 
  12   8   1      648.75      597.13     24.89 o 
  14   8   1      127.04      111.70     14.96 o 
  16   8   1        0.08       -0.23     11.34 o 
 -17   9   1      245.08      281.79     22.45 o 
 -15   9   1      781.53      798.09     30.88 o 
 -13   9   1      115.35       99.85     12.81 o 
 -11   9   1     3408.24     3406.81     46.04 o 
  -9   9   1     4056.47     4006.59     60.78 o 
  -7   9   1      634.39      562.65     13.45 o 
  -5   9   1    19081.25    18738.91    199.71 o 
  -3   9   1    11642.80    11748.04    149.56 o 
  -1   9   1     7182.78     7255.83     84.68 o 
   1   9   1     3406.79     3506.45     51.97 o 
   3   9   1     7336.71     7223.31     96.47 o 
   5   9   1      159.49      156.15      9.82 o 
   7   9   1      334.25      359.83     11.46 o 
   9   9   1     2773.05     2743.32     38.55 o 
  11   9   1      829.22      861.97     47.67 o 
  13   9   1      393.03      420.49     27.76 o 
  15   9   1      963.90      932.94     34.71 o 
 -16  10   1        2.92       28.68     13.02 o 
 -14  10   1       23.65       19.30     10.97 o 
 -12  10   1        0.17       -7.05      7.05 o 
 -10  10   1      771.02      747.57     17.29 o 
  -8  10   1     1356.33     1236.73     26.57 o 
  -6  10   1      471.70      397.39     14.44 o 
  -4  10   1     2958.46     2789.56     45.21 o 
  -2  10   1       46.50       46.76      5.90 o 
   0  10   1      860.41      839.16     17.88 o 
   2  10   1     4955.14     4600.13     66.56 o 
   4  10   1      276.56      252.15     15.03 o 
   6  10   1      279.79      280.11     13.27 o 
   8  10   1     1030.55     1003.14     27.00 o 
  10  10   1     2682.07     2546.24     54.35 o 
  12  10   1      369.70      361.91     21.45 o 
  14  10   1      133.23      119.48     22.74 o 
 -15  11   1      762.42      730.58     50.79 o 
 -13  11   1      715.25      818.46     29.74 o 
 -11  11   1     1028.24     1039.44     25.49 o 
  -9  11   1      814.92      841.24     22.26 o 
  -7  11   1        9.52        6.91      6.57 o 
  -5  11   1       11.60       20.55      6.51 o 
  -3  11   1      247.32      228.63     12.01 o 
  -1  11   1        9.67        0.22      4.95 o 
   1  11   1      333.22      326.96     13.05 o 
   3  11   1      736.18      858.29     21.68 o 
   5  11   1     4181.79     3949.60     61.36 o 
   7  11   1     1512.07     1630.18     32.78 o 
   9  11   1     1185.00     1265.02     28.41 o 
  11  11   1      512.08      537.75     23.40 o 
  13  11   1       15.77       43.58     22.17 o 
 -14  12   1        4.04       39.79     22.36 o 
 -12  12   1      241.83      258.56     39.70 o 
 -10  12   1        2.21       -6.23      6.23 o 
  -8  12   1      198.48      192.84     17.40 o 
  -6  12   1      318.72      311.50     14.49 o 
  -4  12   1       61.62       66.69      8.93 o 
  -2  12   1       80.46       60.24      8.57 o 
   0  12   1       28.77       38.97      7.36 o 
   2  12   1        1.06        1.13      6.14 o 
   4  12   1      126.84      132.13     10.53 o 
   6  12   1      103.88       97.75     10.03 o 
   8  12   1      109.64       95.86     14.74 o 
  10  12   1      285.68      311.38     19.77 o 
  12  12   1       83.02       91.71     25.20 o 
 -11  13   1      199.81      188.04     17.44 o 
  -9  13   1     1301.50     1370.20     32.01 o 
  -7  13   1     1142.91     1123.22     28.07 o 
  -5  13   1      302.44      318.44     19.10 o 
  -3  13   1       77.76       94.12     10.93 o 
  -1  13   1     1414.91     1451.65     37.19 o 
   1  13   1      509.03      520.24     18.14 o 
   3  13   1      178.11      214.04     25.66 o 
   5  13   1     1688.29     1651.13     34.88 o 
   7  13   1      665.12      637.44     21.00 o 
   9  13   1      207.47      219.76     18.33 o 
  11  13   1      142.83      132.34     16.86 o 
 -10  14   1      146.49      133.36     13.09 o 
  -8  14   1      206.11      203.37     14.21 o 
  -6  14   1      244.86      268.00     15.99 o 
  -4  14   1      365.49      386.19     17.06 o 
  -2  14   1      118.90      119.45     22.36 o 
   0  14   1      467.06      533.22     19.45 o 
   2  14   1      712.60      689.35     24.95 o 
   4  14   1      350.56      380.97     17.32 o 
   6  14   1       35.80       22.42      8.65 o 
   8  14   1       16.18        2.59      8.74 o 
  -7  15   1      125.36      119.58     19.29 o 
  -5  15   1      810.43      771.05     24.80 o 
  -3  15   1      803.59      817.56     29.08 o 
  -1  15   1     1693.36     1646.03     70.32 o 
   1  15   1      416.74      397.61     18.50 o 
   3  15   1       15.46       -8.13      8.13 o 
   5  15   1       42.44       41.43      9.71 o 
 -22   0   2       65.62       75.23     20.65 o 
 -20   0   2      493.13      504.85     33.92 o 
 -18   0   2       11.03        7.96     13.26 o 
 -16   0   2      836.51      857.86     26.66 o 
 -14   0   2     1256.60     1241.98     30.63 o 
 -12   0   2     1253.21     1306.97     31.98 o 
 -10   0   2     2469.70     2446.50     35.14 o 
  -8   0   2     6457.65     5994.32     76.94 o 
  -6   0   2    11452.00    11276.90    118.23 o 
  -4   0   2     6251.65     6567.35     69.93 o 
  -2   0   2    63328.66    61199.60   2951.64 o 
   0   0   2    16729.98    16635.76    244.78 o 
   2   0   2     6659.53     7243.20    201.44 o 
   6   0   2    15982.27    16961.82    358.51 o 
   8   0   2    13875.50    14152.62    304.45 o 
  10   0   2     3296.35     3329.47     85.54 o 
  12   0   2     6739.75     6309.62    150.90 o 
  14   0   2     1360.72     1326.63     48.33 o 
  16   0   2       15.64       14.11      9.64 o 
  18   0   2     1069.45     1162.55     50.98 o 
  20   0   2        0.92        7.96     17.24 o 
 -21   1   2        0.99       -3.01     10.79 o 
 -19   1   2        1.18       -8.05      8.58 o 
 -17   1   2       15.98       12.52      7.21 o 
 -15   1   2      668.19      637.79     15.39 o 
 -13   1   2      301.61      301.93      6.88 o 
 -11   1   2     2201.52     2180.52     21.15 o 
  -9   1   2     2299.17     2353.65     28.18 o 
  -7   1   2     7725.78     8477.96     80.82 o 
  -5   1   2      659.26      675.16     13.09 o 
  -3   1   2    11691.98    12707.85    122.32 o 
  -1   1   2     6329.13     6260.40     90.88 o 
   1   1   2    10369.36    10808.56    111.49 o 
   3   1   2    27498.18    28986.28    298.10 o 
   5   1   2     5190.57     5564.70     69.51 o 
   7   1   2     9474.06     9956.70    122.34 o 
   9   1   2     3394.14     3278.66     59.01 o 
  11   1   2      397.86      378.09     15.88 o 
  13   1   2      161.76      193.97     14.40 o 
  15   1   2      179.70      190.51     12.54 o 
  17   1   2      112.60      119.85     11.85 o 
  19   1   2        7.07       14.76     11.99 o 
 -22   2   2       55.75       65.97     18.38 o 
 -20   2   2      137.87      142.09     20.75 o 
 -18   2   2       47.13       52.90      9.21 o 
 -16   2   2      486.73      508.08     18.40 o 
 -14   2   2     2512.70     2431.46     40.99 o 
 -12   2   2      118.84      107.00      4.86 o 
 -10   2   2     1832.15     1787.78     21.37 o 
  -8   2   2      390.16      555.05      8.89 o 
  -6   2   2     4247.09     4195.69     44.82 o 
  -4   2   2     1515.53     1541.45     16.67 o 
  -2   2   2    38847.44    40224.53    423.40 o 
   0   2   2    15714.39    16673.09    249.08 o 
   2   2   2      723.14      543.62      7.68 o 
   4   2   2    10813.19    10281.33    106.74 o 
   6   2   2     3153.21     2959.70     33.47 o 
   8   2   2    11115.20    11261.51    138.04 o 
  10   2   2      536.42      481.58     17.07 o 
  12   2   2     1836.90     1810.42     33.77 o 
  14   2   2      249.75      252.73     13.27 o 
  16   2   2       63.45       37.11      9.08 o 
  18   2   2      337.63      322.63     21.15 o 
 -21   3   2        8.42       15.04     11.05 o 
 -19   3   2       85.14       75.26     11.60 o 
 -17   3   2      411.84      350.31     15.07 o 
 -15   3   2       26.86       14.21      7.00 o 
 -13   3   2      385.92      429.21     14.23 o 
 -11   3   2      155.73      130.66      5.32 o 
  -9   3   2     1781.21     1684.28     20.28 o 
  -7   3   2     6222.40     6411.54     62.64 o 
  -5   3   2      553.18      594.65      8.97 o 
  -3   3   2      248.29      193.06      4.82 o 
  -1   3   2      181.71      241.08      6.27 o 
   1   3   2     4563.38     4863.18     51.82 o 
   3   3   2        7.19        1.82      1.71 o 
   5   3   2     1685.01     1967.46     27.07 o 
   7   3   2      237.73      265.23      6.16 o 
   9   3   2      578.14      523.84     10.94 o 
  11   3   2      471.58      555.63     16.27 o 
  13   3   2        6.25       -0.30      6.12 o 
  15   3   2       42.56       16.33      7.81 o 
  17   3   2      476.02      425.86     24.65 o 
  19   3   2      119.61      109.61     19.36 o 
 -20   4   2      224.82      279.88     20.99 o 
 -18   4   2     1270.67     1346.10     39.27 o 
 -16   4   2     1554.83     1654.99     33.71 o 
 -14   4   2     6066.41     5796.77     82.66 o 
 -12   4   2     5102.49     5124.05     75.68 o 
 -10   4   2     2596.70     2593.64     32.12 o 
  -8   4   2       98.18      169.96      5.19 o 
  -6   4   2     1025.11      988.79     13.29 o 
  -4   4   2     1203.85     1268.60     20.11 o 
  -2   4   2       27.51       13.15      1.84 o 
   0   4   2     7515.52     7565.58     97.56 o 
   2   4   2    13767.03    14041.74    131.47 o 
   4   4   2    21454.92    21366.40    198.74 o 
   6   4   2     6572.40     6024.62     86.44 o 
   8   4   2    10391.34    10742.14    103.46 o 
  10   4   2     1910.02     1972.65     34.52 o 
  12   4   2      235.47      219.51     11.98 o 
  14   4   2       30.91        7.10      6.89 o 
  16   4   2      180.68      180.01     13.44 o 
  18   4   2        6.48        8.64     11.68 o 
 -21   5   2      107.73       99.86     22.93 o 
 -19   5   2      111.17      152.08     17.26 o 
 -17   5   2       52.01       65.84      9.63 o 
 -15   5   2      342.92      351.17     17.74 o 
 -13   5   2       89.41      114.33      7.34 o 
 -11   5   2     1016.99      957.77     15.00 o 
  -9   5   2     8221.43     8353.76     82.20 o 
  -7   5   2      906.67     1004.91     13.93 o 
  -5   5   2     1810.50     2131.42     23.78 o 
  -3   5   2      152.24      158.48      5.48 o 
  -1   5   2    10890.57    11006.01     95.84 o 
   1   5   2    16957.33    18300.56    190.74 o 
   3   5   2     1443.76     1512.22     22.12 o 
   5   5   2        4.78       10.52      4.39 o 
   7   5   2       37.99       34.01      3.46 o 
   9   5   2      410.22      425.87     16.28 o 
  11   5   2      569.67      542.64     21.20 o 
  13   5   2        5.20        9.66      6.43 o 
  15   5   2       23.98       18.92     11.05 o 
  17   5   2       43.69       41.86     13.43 o 
 -20   6   2        9.67       25.23     13.02 o 
 -18   6   2      128.19      113.49     15.49 o 
 -16   6   2       56.23       35.61     10.26 o 
 -14   6   2       36.23       16.76      9.17 o 
 -12   6   2      468.74      438.67     12.47 o 
 -10   6   2      595.89      545.14     11.11 o 
  -8   6   2     2359.90     2130.35     27.73 o 
  -6   6   2     3684.14     3390.64     41.34 o 
  -4   6   2     8990.01     9152.37     89.51 o 
  -2   6   2      142.41       47.91      3.08 o 
   0   6   2     1327.59     1095.31     22.78 o 
   2   6   2    11670.17    12121.24    129.30 o 
   4   6   2     2490.51     2406.81     26.85 o 
   6   6   2     2214.88     2120.95     25.02 o 
   8   6   2     1315.78     1313.07     18.14 o 
  10   6   2     2473.86     2530.22     41.14 o 
  12   6   2     1032.90      982.65     31.08 o 
  14   6   2      583.51      606.70     26.27 o 
  16   6   2      878.54      879.21     33.23 o 
  18   6   2      237.99      241.12     21.45 o 
 -19   7   2        2.41      -10.20     12.79 o 
 -17   7   2      225.38      236.55     19.28 o 
 -15   7   2      144.75      133.78     14.74 o 
 -13   7   2       69.24       76.98      8.29 o 
 -11   7   2     1787.72     1824.19     27.63 o 
  -9   7   2     4658.11     4680.49     56.54 o 
  -7   7   2      624.21      664.22     14.66 o 
  -5   7   2     1025.98     1006.61     16.66 o 
  -3   7   2      213.92      238.86      6.60 o 
  -1   7   2      430.85      413.17      8.22 o 
   1   7   2     1884.67     1832.91     24.85 o 
   3   7   2      354.63      314.01     11.32 o 
   5   7   2     2387.88     2385.85     31.91 o 
   7   7   2       66.30       66.21      5.49 o 
   9   7   2     1936.92     1992.76     39.71 o 
  11   7   2       98.18      133.29     19.80 o 
  13   7   2      175.47      162.22     16.16 o 
  15   7   2       45.15       48.94     13.19 o 
  17   7   2      141.30      132.35     17.97 o 
 -18   8   2       76.91       76.29     15.67 o 
 -16   8   2       32.86       12.75     10.52 o 
 -14   8   2       79.85       56.10      8.40 o 
 -12   8   2      845.59      874.89     18.03 o 
 -10   8   2     1930.60     1971.13     34.94 o 
  -8   8   2     2728.77     2639.87     64.31 o 
  -6   8   2     3527.13     3374.92     42.80 o 
  -4   8   2    15991.75    16514.10    158.61 o 
  -2   8   2     7858.67     7664.07     87.54 o 
   0   8   2     2328.66     2148.59     28.58 o 
   2   8   2     5873.78     6122.63     70.11 o 
   4   8   2     1133.12     1120.38     18.88 o 
   6   8   2      276.86      273.14     10.53 o 
   8   8   2     2022.20     2034.23     30.05 o 
  10   8   2     1602.27     1548.30     30.57 o 
  12   8   2     3756.68     3750.36    117.38 o 
  14   8   2     2322.01     2234.41     56.11 o 
  16   8   2      955.66      995.69     36.84 o 
 -17   9   2      159.92      153.36     18.16 o 
 -15   9   2      165.01      162.56     36.00 o 
 -13   9   2       13.13       17.76      7.12 o 
 -11   9   2      982.52      952.41     19.38 o 
  -9   9   2      571.18      572.85     21.35 o 
  -7   9   2      781.38      801.93     29.98 o 
  -5   9   2     5474.40     5216.73     73.34 o 
  -3   9   2      304.66      343.75     13.37 o 
  -1   9   2     2017.30     1920.33     33.69 o 
   1   9   2     6648.27     6327.56     91.48 o 
   3   9   2        1.71       -2.05      4.69 o 
   5   9   2     2284.36     2238.64     32.12 o 
   7   9   2       26.02       24.95      5.47 o 
   9   9   2      530.71      503.87     16.65 o 
  11   9   2      777.36      791.54     29.14 o 
  13   9   2       77.79       89.17     15.82 o 
  15   9   2      129.32      126.14     21.22 o 
 -16  10   2      426.67      504.20     28.33 o 
 -14  10   2      347.37      400.26     16.84 o 
 -12  10   2      182.64      205.93     10.43 o 
 -10  10   2      873.81      828.90     18.28 o 
  -8  10   2      161.90      135.24     10.02 o 
  -6  10   2      288.96      287.28     16.22 o 
  -4  10   2       18.34        7.58      5.89 o 
  -2  10   2     1993.33     1903.10     30.18 o 
   0  10   2     2769.87     2791.63     44.66 o 
   2  10   2     2076.11     2046.34     35.94 o 
   4  10   2     6914.14     7041.34    231.27 o 
   6  10   2     2883.93     2904.92     50.48 o 
   8  10   2     1749.31     1827.95     29.52 o 
  10  10   2      980.88     1058.65     25.63 o 
  12  10   2      757.96      841.65     31.36 o 
  14  10   2      200.08      199.66     19.38 o 
 -15  11   2       17.10       14.02     17.62 o 
 -13  11   2       51.63       64.49     12.04 o 
 -11  11   2       77.73       64.12      8.88 o 
  -9  11   2     1239.35     1200.59     34.82 o 
  -7  11   2     1206.28     1124.63     26.00 o 
  -5  11   2      406.91      352.58     14.24 o 
  -3  11   2      383.80      343.58     12.04 o 
  -1  11   2      106.23       89.10      8.61 o 
   1  11   2      361.46      339.12     17.04 o 
   3  11   2      192.93      176.06     15.10 o 
   5  11   2       60.82       40.82      7.91 o 
   7  11   2      152.80      158.63     11.84 o 
   9  11   2      670.33      662.51     25.53 o 
  11  11   2      340.57      335.61     35.82 o 
  13  11   2      125.49      109.72     25.96 o 
 -14  12   2      763.84      827.04     52.12 o 
 -12  12   2     2531.23     2651.33     61.12 o 
 -10  12   2      768.65      777.83     22.59 o 
  -8  12   2       74.65      103.68     10.45 o 
  -6  12   2      154.23      166.01     15.37 o 
  -4  12   2      474.28      388.31     15.10 o 
  -2  12   2        8.66        8.56      5.64 o 
   0  12   2     1127.61     1207.17     27.27 o 
   2  12   2     1848.12     1915.79     36.70 o 
   4  12   2     4391.61     4357.66     67.11 o 
   6  12   2     2688.64     2728.55     47.62 o 
   8  12   2     1132.47     1154.91     42.32 o 
  10  12   2      342.06      368.14     21.63 o 
  12  12   2       42.07        9.47     21.22 o 
 -13  13   2      133.72      147.28     17.10 o 
 -11  13   2      182.96      175.42     13.59 o 
  -9  13   2     1035.78     1081.32     27.86 o 
  -7  13   2      535.83      511.52     18.76 o 
  -5  13   2      170.95      145.01     11.88 o 
  -3  13   2       47.71       33.67      8.95 o 
  -1  13   2      673.08      675.82     21.66 o 
   1  13   2      777.27      684.31     20.94 o 
   3  13   2      187.72      166.92     12.20 o 
   5  13   2       68.89       70.05     10.09 o 
   7  13   2      100.80      101.03     10.96 o 
   9  13   2     1065.46     1190.24     38.07 o 
 -10  14   2      617.52      699.62     23.52 o 
  -8  14   2      403.75      458.32     18.94 o 
  -6  14   2     1352.18     1391.75     65.27 o 
  -4  14   2     1217.63     1198.52     30.10 o 
  -2  14   2      621.86      584.65     23.58 o 
   0  14   2      658.05      629.40     20.89 o 
   2  14   2      713.71      729.44     22.47 o 
   4  14   2      153.33      162.88     13.03 o 
   6  14   2        5.91       -4.99      8.16 o 
   8  14   2      454.95      425.44     23.72 o 
  -7  15   2      118.50      117.37     18.33 o 
  -5  15   2        4.86        1.87      8.62 o 
  -3  15   2       35.58       38.03     11.52 o 
  -1  15   2       28.40       29.63     10.83 o 
   1  15   2       18.42       11.75      8.73 o 
   3  15   2      128.49      147.57     14.33 o 
   5  15   2       99.91      142.37     13.14 o 
 -21   1   3      169.33      164.12     16.78 o 
 -19   1   3       22.97        9.09      9.60 o 
 -17   1   3      251.22      256.83     21.43 o 
 -15   1   3      117.79      113.04     12.88 o 
 -13   1   3      263.39      257.11      7.58 o 
 -11   1   3     6205.03     5945.32     50.51 o 
  -9   1   3    25223.53    26528.75    225.78 o 
  -7   1   3    35700.68    35726.84    302.31 o 
  -5   1   3    40690.93    43501.23    579.03 o 
  -3   1   3     1869.65     1911.20     30.11 o 
  -1   1   3    13067.32    13602.41    194.52 o 
   1   1   3    54516.06    57292.57    905.90 o 
   3   1   3     1506.64     1368.12     16.31 o 
   5   1   3    12676.31    13345.11    161.52 o 
   7   1   3     5199.64     4881.16     80.94 o 
   9   1   3     6585.30     6730.02    151.50 o 
  11   1   3     8104.58     7872.31    129.02 o 
  13   1   3     1864.07     1745.69     70.24 o 
  15   1   3     1629.15     1580.26     33.60 o 
  17   1   3        2.05        4.30      8.11 o 
  19   1   3        1.27       -0.03     13.93 o 
 -22   2   3      278.84      316.94     22.03 o 
 -20   2   3       27.67       44.20     11.62 o 
 -18   2   3       28.66       32.35      8.41 o 
 -16   2   3      296.17      316.11     22.34 o 
 -14   2   3     1367.84     1289.02     16.54 o 
 -12   2   3     3673.85     3660.48     36.22 o 
 -10   2   3     1733.33     1697.10     18.63 o 
  -8   2   3      381.69      383.57      7.41 o 
  -6   2   3      552.17      541.71      9.13 o 
  -4   2   3     8135.03     7853.30    165.62 o 
  -2   2   3    20194.74    21981.46    340.87 o 
   0   2   3      161.74      199.57      5.00 o 
   2   2   3     5750.43     6518.00     68.59 o 
   4   2   3     2031.90     2140.38     24.75 o 
   6   2   3    12509.49    13389.19    162.29 o 
   8   2   3     3376.94     3202.87     44.03 o 
  10   2   3      112.88      140.79     11.57 o 
  12   2   3      543.79      578.16     17.78 o 
  14   2   3     1641.28     1576.92     32.97 o 
  16   2   3       50.19       62.77     10.30 o 
  18   2   3       11.08        7.49      9.22 o 
 -21   3   3       20.22       21.79     10.97 o 
 -19   3   3      663.61      651.80     21.61 o 
 -17   3   3      432.76      484.00     17.53 o 
 -15   3   3     3194.90     3199.31     51.49 o 
 -13   3   3     2951.81     2868.78     33.25 o 
 -11   3   3     1478.51     1446.66     19.01 o 
  -9   3   3     5629.25     6193.48     61.68 o 
  -7   3   3      160.91      106.63      6.48 o 
  -5   3   3       61.42       14.35      2.41 o 
  -3   3   3     6709.61     6815.04     65.96 o 
  -1   3   3    35147.71    36652.68    467.88 o 
   1   3   3    30923.97    32458.79    298.55 o 
   3   3   3    24679.45    23948.66    351.07 o 
   5   3   3    13435.27    13106.14    163.17 o 
   7   3   3      338.66      307.26      8.48 o 
   9   3   3       50.08       29.72      5.97 o 
  11   3   3      128.84      136.28     11.40 o 
  13   3   3      665.11      663.85     19.79 o 
  15   3   3       21.10       15.38      8.17 o 
  17   3   3       69.50       43.91     13.77 o 
 -22   4   3        8.56       13.45     17.62 o 
 -20   4   3       62.04       49.01     18.00 o 
 -18   4   3      608.06      608.48     20.41 o 
 -16   4   3      611.01      567.04     18.49 o 
 -14   4   3       13.93       -3.50      7.96 o 
 -12   4   3       73.32       53.58      4.51 o 
 -10   4   3     3598.27     3705.14     39.90 o 
  -8   4   3       93.04       43.60      4.85 o 
  -6   4   3     2228.55     2299.45     25.52 o 
  -4   4   3      118.86      138.15      4.05 o 
  -2   4   3      108.30       78.57      3.86 o 
   0   4   3      431.39      446.91      8.20 o 
   2   4   3     1343.11     1538.07     19.23 o 
   4   4   3      465.38      534.54      8.72 o 
   6   4   3      108.06      162.27      6.70 o 
   8   4   3       48.74       70.54      5.01 o 
  10   4   3      135.90      136.72     13.24 o 
  12   4   3       45.41       43.41      8.71 o 
  14   4   3      210.57      203.13     13.05 o 
  16   4   3       31.26       17.25      8.71 o 
  18   4   3        0.75       13.39     24.25 o 
 -21   5   3      517.26      549.76     37.71 o 
 -19   5   3      890.72      987.63     34.63 o 
 -17   5   3     2206.25     2196.82     41.62 o 
 -15   5   3     1673.81     1650.85     32.77 o 
 -13   5   3     3587.37     3567.41     40.58 o 
 -11   5   3     4910.68     5059.10     53.32 o 
  -9   5   3     3583.98     3801.71     40.87 o 
  -7   5   3     8539.69     8737.20     85.02 o 
  -5   5   3    10253.39    11121.81    142.70 o 
  -3   5   3    20179.41    21052.38    197.78 o 
  -1   5   3    51381.38    54781.38    561.74 o 
   1   5   3     7079.63     7045.34     68.36 o 
   3   5   3    21596.92    22619.55    226.68 o 
   5   5   3     9558.31     9164.47    122.92 o 
   7   5   3     1066.65      985.40     14.40 o 
   9   5   3        7.70       12.96      5.56 o 
  11   5   3      110.61      100.37      9.05 o 
  13   5   3       68.47       65.56     13.53 o 
  15   5   3        6.42       -5.15     18.48 o 
  17   5   3       94.48       90.51     16.21 o 
 -20   6   3       20.12       11.24     12.33 o 
 -18   6   3      121.19      143.29     16.13 o 
 -16   6   3       29.53       27.69     10.43 o 
 -14   6   3     1273.28     1168.07     26.16 o 
 -12   6   3     1119.63     1083.82     17.76 o 
 -10   6   3     2879.02     2740.00     31.94 o 
  -8   6   3        8.92        7.08      2.89 o 
  -6   6   3      345.32      333.59      8.65 o 
  -4   6   3     5034.10     5220.25     53.46 o 
  -2   6   3       38.55      124.99      4.83 o 
   0   6   3     6310.14     6863.42     75.64 o 
   2   6   3      284.17      418.15     10.79 o 
   4   6   3     2363.57     2305.79     26.27 o 
   6   6   3     2649.91     2773.58     31.42 o 
   8   6   3     1194.40     1192.15     19.98 o 
  10   6   3     2774.91     2688.87     89.78 o 
  12   6   3       16.74       11.04      9.88 o 
  14   6   3      305.58      298.02     21.04 o 
  16   6   3      180.06      188.70     19.18 o 
 -19   7   3       28.02       26.12     12.04 o 
 -17   7   3       16.97        5.25      9.88 o 
 -15   7   3       34.29       14.26     11.27 o 
 -13   7   3      207.22      196.86      9.15 o 
 -11   7   3     7458.84     7186.03     83.16 o 
  -9   7   3      985.46      965.12     17.57 o 
  -7   7   3    12514.00    12199.32    132.37 o 
  -5   7   3    17907.82    17492.24    167.07 o 
  -3   7   3    12553.00    12260.11    107.70 o 
  -1   7   3      459.25      336.35      8.21 o 
   1   7   3       12.36       21.62      3.44 o 
   3   7   3       41.45       40.47      4.29 o 
   5   7   3       25.93       28.91      4.43 o 
   7   7   3      654.17      669.54     14.12 o 
   9   7   3     3796.56     3859.51     63.04 o 
  11   7   3      662.51      724.79     27.39 o 
  13   7   3      976.03      948.84     33.03 o 
  15   7   3      595.66      635.91     28.73 o 
  17   7   3      393.38      408.29     26.30 o 
 -18   8   3        0.15      -10.01     10.01 o 
 -16   8   3        8.61        5.43     10.19 o 
 -14   8   3      359.21      353.86     14.53 o 
 -12   8   3      940.96      836.51     17.71 o 
 -10   8   3     1451.01     1504.24     24.68 o 
  -8   8   3        2.97       11.70      9.44 o 
  -6   8   3       12.11       -1.46      3.45 o 
  -4   8   3     1387.36     1312.97     20.90 o 
  -2   8   3     3845.56     3987.75     49.94 o 
   0   8   3     3137.02     3158.29     39.36 o 
   2   8   3      376.78      419.34     10.59 o 
   4   8   3       11.88        9.87      4.37 o 
   6   8   3      873.63      876.73     17.04 o 
   8   8   3       65.27       78.63     10.54 o 
  10   8   3      171.51      168.44     15.89 o 
  12   8   3        1.43        8.75     12.60 o 
  14   8   3        0.12      -10.09     10.09 o 
  16   8   3       19.41       18.48     13.30 o 
 -19   9   3        4.87        2.84     13.02 o 
 -17   9   3      230.64      271.67     21.37 o 
 -15   9   3      179.12      190.64     12.80 o 
 -13   9   3      369.52      382.10     13.51 o 
 -11   9   3     1303.96     1331.56     26.89 o 
  -9   9   3     1488.30     1555.92     25.67 o 
  -7   9   3     1686.83     1681.86     26.22 o 
  -5   9   3    13416.25    13581.49    171.76 o 
  -3   9   3     3626.30     3460.60     45.39 o 
  -1   9   3     3929.27     3751.15     54.82 o 
   1   9   3     2621.72     2535.05     40.54 o 
   3   9   3     5582.40     5575.89     80.30 o 
   5   9   3      134.45      110.68      7.43 o 
   7   9   3     3536.41     3611.33     47.41 o 
   9   9   3     2001.60     2066.24     38.17 o 
  11   9   3       17.35       10.76     11.65 o 
  13   9   3      561.48      592.87     27.22 o 
  15   9   3      224.03      274.96     22.76 o 
 -18  10   3       26.22       11.65     13.34 o 
 -16  10   3       12.36        8.22     12.38 o 
 -14  10   3      600.99      512.81     18.36 o 
 -12  10   3      335.12      322.72     17.78 o 
 -10  10   3     1605.54     1536.04     30.97 o 
  -8  10   3     5173.24     4984.25     72.88 o 
  -6  10   3      556.25      547.98     16.55 o 
  -4  10   3     1225.91     1041.34     20.32 o 
  -2  10   3      305.40      288.97     11.95 o 
   0  10   3      192.33      188.91     10.46 o 
   2  10   3       45.26       42.42      7.16 o 
   4  10   3     3575.56     3679.41     56.26 o 
   6  10   3      442.88      435.62     13.12 o 
   8  10   3      259.17      273.77     13.42 o 
  10  10   3      503.51      514.96     24.19 o 
  12  10   3        0.51       -6.93     10.71 o 
  14  10   3        2.91       -0.21     19.14 o 
 -15  11   3     1031.14     1116.30     60.46 o 
 -13  11   3     1403.37     1375.34     30.75 o 
 -11  11   3     1071.16      986.30     24.91 o 
  -9  11   3      167.44      174.61     11.71 o 
  -7  11   3     1610.69     1480.08     30.79 o 
  -5  11   3      224.19      242.16     11.94 o 
  -3  11   3     1275.96     1109.22     22.21 o 
  -1  11   3     3787.09     3723.52     57.39 o 
   1  11   3     3764.29     3656.67     56.67 o 
   3  11   3     5916.97     5740.36     93.00 o 
   5  11   3     3651.26     3691.38     77.41 o 
   7  11   3     1975.55     1885.12     51.18 o 
   9  11   3      724.49      714.56     26.77 o 
  11  11   3       93.29      102.14     25.39 o 
  13  11   3      125.02      100.36     16.21 o 
 -14  12   3      100.56      138.75     22.45 o 
 -12  12   3       12.56        9.25      8.07 o 
 -10  12   3      118.37      120.77     11.15 o 
  -8  12   3       95.48       72.31      9.18 o 
  -6  12   3       58.34       60.07      8.40 o 
  -4  12   3      121.44      138.07     10.64 o 
  -2  12   3       10.45       11.52      7.05 o 
   0  12   3       11.68        5.14      6.27 o 
   2  12   3        1.61       -6.12      6.46 o 
   4  12   3       35.21       21.32      7.11 o 
   6  12   3       63.46       67.65      9.24 o 
   8  12   3      417.82      454.72     29.85 o 
  10  12   3        0.81      -16.11     16.11 o 
 -13  13   3      157.96      147.69     17.42 o 
 -11  13   3      488.02      538.30     20.15 o 
  -9  13   3      732.05      725.91     24.51 o 
  -7  13   3     1050.79     1135.87     28.52 o 
  -5  13   3      408.16      480.50     18.21 o 
  -3  13   3     1467.12     1488.56     38.20 o 
  -1  13   3     2393.67     2405.20     43.94 o 
   1  13   3      592.64      579.34     19.52 o 
   3  13   3     1823.19     1790.48     36.67 o 
   5  13   3     1552.24     1500.55     33.29 o 
   7  13   3      387.61      440.39     20.19 o 
   9  13   3       12.57       -9.51      9.51 o 
 -10  14   3       72.04       49.32      9.94 o 
  -8  14   3       39.01       47.41     16.94 o 
  -6  14   3        0.33       -3.94      7.85 o 
  -4  14   3      317.55      356.86     19.63 o 
  -2  14   3      873.38      937.66     30.19 o 
   0  14   3      399.99      398.52     16.91 o 
   2  14   3      245.38      286.51     15.80 o 
   4  14   3       67.12       50.87      9.43 o 
   6  14   3       57.37       59.49     10.46 o 
  -7  15   3     1801.55     1854.44     41.21 o 
  -5  15   3     2402.37     2417.92     55.69 o 
  -3  15   3     1634.01     1687.79    102.35 o 
  -1  15   3     1098.82     1122.53     34.78 o 
   1  15   3       42.47       30.27      9.39 o 
   3  15   3      197.80      212.57     15.10 o 
 -22   0   4       11.21       17.62     16.86 o 
 -20   0   4       47.83       44.15     16.11 o 
 -18   0   4      179.85      187.22     21.03 o 
 -16   0   4      434.78      390.39     25.20 o 
 -14   0   4      289.82      263.38     12.41 o 
 -12   0   4     1738.46     1653.79     26.91 o 
 -10   0   4     4757.52     4200.87     48.35 o 
  -8   0   4    30641.93    30010.41    310.25 o 
  -6   0   4    36821.37    37023.83    618.67 o 
  -4   0   4    31217.60    33098.47    388.76 o 
  -2   0   4    85861.01    78347.05   1125.72 o 
   0   0   4   279842.22   224039.44   4489.56 o 
   2   0   4    31629.53    33971.72    503.45 o 
   4   0   4       51.96       15.73      6.06 o 
   6   0   4       54.93       83.76     10.99 o 
   8   0   4      893.68      877.76     33.74 o 
  10   0   4     5095.23     4669.62    116.69 o 
  12   0   4     1767.17     1799.35     59.33 o 
  14   0   4       79.30      105.74     18.57 o 
  16   0   4      345.09      367.44     28.80 o 
  18   0   4       67.84      117.11     22.36 o 
 -23   1   4       53.14       57.86     14.27 o 
 -21   1   4       17.57        8.43     11.12 o 
 -19   1   4       73.30       43.56     10.78 o 
 -17   1   4      622.94      612.59     22.84 o 
 -15   1   4      689.56      643.49     12.20 o 
 -13   1   4     3317.76     3374.44     31.39 o 
 -11   1   4     2435.19     2478.10     23.65 o 
  -9   1   4     2132.02     2627.91     28.45 o 
  -7   1   4       67.89       43.06      3.45 o 
  -5   1   4      600.23      605.48     11.64 o 
  -3   1   4    53066.06    54981.07    787.81 o 
  -1   1   4     3501.51     4047.16     60.86 o 
   1   1   4     2242.02     2736.53     40.53 o 
   3   1   4     2042.59     2284.08     23.07 o 
   5   1   4     8458.77     8395.66    103.81 o 
   7   1   4     7028.52     7146.14    126.10 o 
   9   1   4        0.64        2.36      7.22 o 
  11   1   4      654.32      621.62     22.58 o 
  13   1   4       86.40       79.95     11.43 o 
  15   1   4      175.74      211.69     16.78 o 
  17   1   4       80.51      101.28     12.51 o 
 -22   2   4      138.71      174.47     17.62 o 
 -20   2   4      651.87      637.79     26.05 o 
 -18   2   4      170.75      199.25     16.87 o 
 -16   2   4     6133.37     6080.29     86.79 o 
 -14   2   4     1128.70     1070.05     21.88 o 
 -12   2   4     7615.69     7797.76     89.67 o 
 -10   2   4      980.55      711.30      9.92 o 
  -8   2   4     7597.86     7701.46     74.88 o 
  -6   2   4     8368.80     8793.42     98.87 o 
  -4   2   4      791.65      651.39     14.14 o 
  -2   2   4     8927.37     8849.34    387.19 o 
   0   2   4      961.61     1182.98     18.49 o 
   2   2   4     4214.70     3956.31     43.32 o 
   4   2   4    16291.36    17147.66    176.79 o 
   6   2   4     5901.66     5940.89     78.12 o 
   8   2   4    10624.38    10613.88    235.69 o 
  10   2   4       83.95       77.29     18.67 o 
  12   2   4     3397.32     3260.21     64.08 o 
  14   2   4      231.27      248.77     14.41 o 
  16   2   4      576.73      552.78     20.46 o 
  18   2   4      435.01      447.27     20.43 o 
 -21   3   4       37.67       45.21     12.41 o 
 -19   3   4        0.07      -13.52     14.21 o 
 -17   3   4       31.53       13.04      7.52 o 
 -15   3   4     1188.27     1081.91     17.22 o 
 -13   3   4      128.07      100.58      5.39 o 
 -11   3   4      512.93      519.62      8.50 o 
  -9   3   4     1459.92     1591.34     19.68 o 
  -7   3   4      133.94      205.20      9.06 o 
  -5   3   4     8721.34     8979.27     86.42 o 
  -3   3   4     7198.27     7172.47    113.67 o 
  -1   3   4       63.71       95.03      4.94 o 
   1   3   4      900.44     1105.61     20.63 o 
   3   3   4      125.25       99.26      3.97 o 
   5   3   4    10611.99    11216.67    117.56 o 
   7   3   4      532.43      493.91     11.47 o 
   9   3   4        2.85       14.41     20.28 o 
  11   3   4      449.81      439.42     15.83 o 
  13   3   4       46.22       51.30      8.61 o 
  15   3   4      437.98      399.92     17.58 o 
  17   3   4      203.12      219.69     24.67 o 
 -22   4   4      319.27      384.12     33.35 o 
 -20   4   4     1051.83     1041.56     33.88 o 
 -18   4   4     1820.37     1840.88     37.45 o 
 -16   4   4     3701.49     3803.84     60.18 o 
 -14   4   4     2494.57     2401.49     29.86 o 
 -12   4   4     3490.68     3431.02     38.40 o 
 -10   4   4     1382.21     1437.44     18.88 o 
  -8   4   4       21.63       16.39      4.82 o 
  -6   4   4    25698.29    27936.06    258.85 o 
  -4   4   4     2798.08     2524.44     30.00 o 
  -2   4   4    10139.36    10417.43    127.31 o 
   0   4   4    37933.93    39316.02    404.01 o 
   2   4   4    22108.81    22459.64    210.50 o 
   4   4   4       24.16       63.31      3.45 o 
   6   4   4     2358.51     2479.13     27.86 o 
   8   4   4       67.05       75.67      8.10 o 
  10   4   4     3336.99     3291.60     52.53 o 
  12   4   4        6.01        0.77      6.84 o 
  14   4   4       78.08      107.79     11.33 o 
  16   4   4       22.85       17.89      9.11 o 
 -21   5   4      216.70      274.01     29.75 o 
 -19   5   4       74.29       41.66     12.59 o 
 -17   5   4       64.39       67.93     10.56 o 
 -15   5   4        7.73       10.06      5.74 o 
 -13   5   4       74.89       73.63      7.02 o 
 -11   5   4      213.73      240.24      7.43 o 
  -9   5   4       45.22       43.94      3.83 o 
  -7   5   4      971.89      965.10     13.89 o 
  -5   5   4     2265.12     2562.09     28.54 o 
  -3   5   4     5746.38     5748.76     63.50 o 
  -1   5   4       72.74       87.17      5.12 o 
   1   5   4      178.33      230.01      5.61 o 
   3   5   4     1649.96     1609.69     19.50 o 
   5   5   4     5307.68     5548.63     56.25 o 
   7   5   4      937.59      944.86     16.75 o 
   9   5   4        1.25       -5.17      5.66 o 
  11   5   4       91.60       61.00      8.64 o 
  13   5   4      155.31      110.82     14.19 o 
  15   5   4      413.38      440.45     24.74 o 
  17   5   4       58.65       62.66     23.40 o 
 -20   6   4      681.97      653.69     33.45 o 
 -18   6   4      520.63      499.84     49.27 o 
 -16   6   4      883.95      917.70     30.41 o 
 -14   6   4      429.21      409.81     11.17 o 
 -12   6   4     2767.44     2532.88     30.98 o 
 -10   6   4     2829.99     2610.81     30.89 o 
  -8   6   4     3007.32     2743.95     31.90 o 
  -6   6   4    11901.17    12431.53    120.22 o 
  -4   6   4     1088.62      982.15     14.21 o 
  -2   6   4     9647.14     9672.82    104.16 o 
   0   6   4     5277.86     5262.70     59.70 o 
   2   6   4     3808.12     3842.34     51.72 o 
   4   6   4     1566.12     1496.36     19.16 o 
   6   6   4     1000.69     1033.00     15.36 o 
   8   6   4     1843.10     1819.80     32.08 o 
  10   6   4     1584.60     1538.85     40.58 o 
  12   6   4      475.54      490.68     23.68 o 
  14   6   4      132.60      136.26     16.37 o 
  16   6   4      201.15      261.41     22.18 o 
 -21   7   4        3.98      -11.04     12.58 o 
 -19   7   4        2.86       -8.00     10.70 o 
 -17   7   4      169.66      155.24     15.92 o 
 -15   7   4      689.30      658.74     26.54 o 
 -13   7   4      166.02      202.89      9.37 o 
 -11   7   4      183.98      192.16      8.85 o 
  -9   7   4     1491.64     1516.44     23.74 o 
  -7   7   4        8.73        3.04      5.77 o 
  -5   7   4     2179.58     2287.03     27.46 o 
  -3   7   4        2.24        1.83      2.97 o 
  -1   7   4      108.86      105.32     12.53 o 
   1   7   4      240.35      246.79     10.02 o 
   3   7   4     5962.37     6192.26     71.01 o 
   5   7   4     2581.20     2578.67     34.59 o 
   7   7   4      219.88      236.90      9.96 o 
   9   7   4       46.26       57.43     11.35 o 
  11   7   4        6.64       -3.25      9.95 o 
  13   7   4       48.22       70.31     13.33 o 
  15   7   4        0.46       17.21     12.92 o 
 -20   8   4       15.26       11.00     13.03 o 
 -18   8   4        5.59        7.43     11.19 o 
 -16   8   4      251.23      277.15     19.70 o 
 -14   8   4      382.85      413.88     13.29 o 
 -12   8   4     2642.12     2527.81     48.44 o 
 -10   8   4    12974.22    12887.93    141.81 o 
  -8   8   4     6867.56     6571.79     76.68 o 
  -6   8   4     3006.36     3051.00     39.76 o 
  -4   8   4     5439.30     5423.62     57.24 o 
  -2   8   4     1037.04      898.96     15.37 o 
   0   8   4      146.84      171.46     14.87 o 
   2   8   4     1421.29     1417.56     22.09 o 
   4   8   4     2403.54     2296.99     47.21 o 
   6   8   4      449.24      483.58     12.65 o 
   8   8   4     3734.12     3694.63     57.19 o 
  10   8   4     4407.88     4402.16    105.64 o 
  12   8   4      935.34      953.81     34.13 o 
  14   8   4      347.27      428.29     25.36 o 
 -19   9   4       93.86      107.89     16.60 o 
 -17   9   4        0.05      -10.38     10.38 o 
 -15   9   4      183.81      201.48     12.88 o 
 -13   9   4      645.89      592.14     17.07 o 
 -11   9   4      110.84      128.05      9.16 o 
  -9   9   4       25.39        9.57      4.85 o 
  -7   9   4      741.59      733.63     19.59 o 
  -5   9   4     1495.36     1462.85     25.36 o 
  -3   9   4        2.28        0.58      4.57 o 
  -1   9   4        1.46        0.16      4.33 o 
   1   9   4       49.70       41.13      5.25 o 
   3   9   4        1.56        7.07      4.76 o 
   5   9   4     1953.72     1936.16     41.81 o 
   7   9   4      676.30      664.72     24.36 o 
   9   9   4      367.34      346.02     20.67 o 
  11   9   4      232.86      287.60     20.81 o 
  13   9   4      371.46      432.46     24.87 o 
 -18  10   4      131.15      153.02     18.60 o 
 -16  10   4      186.63      200.73     18.70 o 
 -14  10   4      384.61      395.23     14.06 o 
 -12  10   4      605.92      611.38     16.01 o 
 -10  10   4     1111.86     1102.28     25.44 o 
  -8  10   4      101.72      106.36      9.50 o 
  -6  10   4       81.19       85.00      8.69 o 
  -4  10   4     1088.74     1037.05     30.12 o 
  -2  10   4      604.82      644.18     21.49 o 
   0  10   4      519.90      524.89     15.66 o 
   2  10   4     2076.81     2066.61     36.41 o 
   4  10   4      592.43      628.14     18.02 o 
   6  10   4      216.22      237.22     10.44 o 
   8  10   4      165.17      201.52     14.59 o 
  10  10   4      170.80      149.77     16.30 o 
  12  10   4      117.21      129.95     16.93 o 
 -17  11   4       11.91      -17.43     17.43 o 
 -15  11   4       29.46        9.66     10.97 o 
 -13  11   4       11.37        4.21      6.91 o 
 -11  11   4       30.82       29.36      7.80 o 
  -9  11   4       38.17       37.91      7.21 o 
  -7  11   4     1047.43     1094.27     25.66 o 
  -5  11   4      843.85      881.20     22.72 o 
  -3  11   4      923.51      733.87     19.51 o 
  -1  11   4        4.07        1.37      6.25 o 
   1  11   4       65.44       55.03      7.96 o 
   3  11   4      231.39      244.15     12.74 o 
   5  11   4      399.36      381.96     15.19 o 
   7  11   4      149.19      160.05     15.07 o 
   9  11   4      107.05      121.65     24.63 o 
  11  11   4      141.70      100.24     24.07 o 
 -14  12   4      590.72      628.32     27.27 o 
 -12  12   4     1079.50     1139.24     28.42 o 
 -10  12   4        6.47        4.82      7.47 o 
  -8  12   4      333.37      320.29     14.53 o 
  -6  12   4     1233.97     1201.04     45.58 o 
  -4  12   4      961.21      929.87     27.67 o 
  -2  12   4     3055.10     3036.33     50.30 o 
   0  12   4     3886.01     4063.71     63.06 o 
   2  12   4     1816.98     1886.91     36.62 o 
   4  12   4      306.88      336.29     14.94 o 
   6  12   4      569.47      589.03     19.25 o 
   8  12   4      128.87      158.08     15.68 o 
  10  12   4        2.44        4.93     16.11 o 
 -13  13   4      670.23      741.17     23.85 o 
 -11  13   4       22.01       23.45      9.06 o 
  -9  13   4        9.03        8.80      8.17 o 
  -7  13   4       24.53       33.69      8.20 o 
  -5  13   4      247.10      221.90     15.40 o 
  -3  13   4      481.76      470.51     20.57 o 
  -1  13   4        6.98        0.85      6.15 o 
   1  13   4       49.83       45.21      8.43 o 
   3  13   4      350.24      346.79     15.75 o 
   5  13   4      261.88      261.05     14.94 o 
   7  13   4      179.96      180.88     17.24 o 
   9  13   4        0.58       -1.89     20.09 o 
 -10  14   4     1146.46     1166.77     38.29 o 
  -8  14   4     1185.04     1257.65     31.77 o 
  -6  14   4     1074.76     1097.66     44.44 o 
  -4  14   4      133.09      147.35     14.39 o 
  -2  14   4      267.42      290.88     18.80 o 
   0  14   4       50.62       40.02      9.31 o 
   2  14   4       81.86       71.77     10.24 o 
   4  14   4       37.54       49.65     11.52 o 
   6  14   4      409.01      387.75     22.65 o 
  -7  15   4       10.85        3.03      9.95 o 
  -5  15   4       38.79       58.84     14.50 o 
  -3  15   4      287.65      346.51     21.48 o 
  -1  15   4       15.38       21.59     10.22 o 
   1  15   4      132.76      162.71     14.27 o 
   3  15   4       18.89       20.37      9.86 o 
 -23   1   5       44.09       62.24     13.92 o 
 -21   1   5       58.53       78.78     12.79 o 
 -19   1   5       77.85       79.14     11.46 o 
 -17   1   5      187.44      174.21     19.14 o 
 -15   1   5     2946.00     2796.59     30.07 o 
 -13   1   5     6128.12     6045.18     64.17 o 
 -11   1   5     1203.48     1068.54     13.44 o 
  -9   1   5    15440.21    16063.35    138.88 o 
  -7   1   5     7423.38     7514.66     75.45 o 
  -5   1   5     5766.49     6523.85     70.50 o 
  -3   1   5     5046.10     4507.87    181.36 o 
  -1   1   5    25031.71    26338.33    374.11 o 
   1   1   5      366.76      311.03     18.12 o 
   3   1   5      111.98       52.01      2.77 o 
   5   1   5     6763.79     6533.04     82.54 o 
   7   1   5     5391.75     5353.44     89.91 o 
   9   1   5     2245.66     2232.61     46.59 o 
  11   1   5     4124.57     3879.64     73.35 o 
  13   1   5      594.18      612.72     23.91 o 
  15   1   5        4.14        1.63      9.95 o 
  17   1   5       19.48        8.22     15.35 o 
 -22   2   5       60.81       75.58     25.20 o 
 -20   2   5        6.96        4.39      9.62 o 
 -18   2   5      901.16      909.41     29.00 o 
 -16   2   5      481.40      437.99      9.75 o 
 -14   2   5     3373.85     3237.74     33.61 o 
 -12   2   5     1959.80     2198.33     23.83 o 
 -10   2   5     7878.15     8105.93     79.75 o 
  -8   2   5      902.22      780.25     11.70 o 
  -6   2   5     1504.69     1859.21     24.22 o 
  -4   2   5    11337.29    12050.39    186.24 o 
  -2   2   5      549.14      562.53     12.53 o 
   0   2   5    34010.21    36831.15    430.23 o 
   2   2   5     1890.73     2114.85     25.76 o 
   4   2   5     4967.89     4956.84     54.26 o 
   6   2   5     8104.63     8444.89    123.06 o 
   8   2   5     1964.67     2072.67     43.01 o 
  10   2   5       15.83       16.54      9.20 o 
  12   2   5        1.86       -2.80      7.89 o 
  14   2   5        0.23       -4.60      7.53 o 
  16   2   5       14.51       45.69     10.67 o 
 -23   3   5      370.73      446.88     24.98 o 
 -21   3   5      577.55      578.00     26.13 o 
 -19   3   5       10.24        7.13     14.31 o 
 -17   3   5     2143.87     2093.37     38.88 o 
 -15   3   5       79.26       78.46      6.18 o 
 -13   3   5      287.46      256.40      7.64 o 
 -11   3   5     1851.69     1970.08     24.21 o 
  -9   3   5     1455.06     1323.72     17.48 o 
  -7   3   5      753.69      578.87      9.73 o 
  -5   3   5    25648.38    26237.80    271.25 o 
  -3   3   5    40386.26    39788.29    564.06 o 
  -1   3   5    12038.99    12281.23    293.73 o 
   1   3   5    33541.27    34586.76    352.56 o 
   3   3   5     7541.70     7412.18     79.27 o 
   5   3   5     1577.10     1505.04     20.99 o 
   7   3   5     1133.29     1137.82     33.27 o 
   9   3   5     1059.62     1123.28     29.74 o 
  11   3   5      582.96      549.87     21.84 o 
  13   3   5      151.42      143.62     11.85 o 
  15   3   5      246.04      289.35     16.57 o 
  17   3   5      114.24      147.94     14.42 o 
 -22   4   5      346.86      367.09     23.18 o 
 -20   4   5       38.04       36.00     12.19 o 
 -18   4   5     1390.97     1290.45     29.90 o 
 -16   4   5      365.63      342.11     11.64 o 
 -14   4   5        0.96       -3.56      3.56 o 
 -12   4   5        6.67        5.23      5.11 o 
 -10   4   5      248.57      269.75      7.72 o 
  -8   4   5        1.31        2.20      2.39 o 
  -6   4   5     1060.49     1391.25     18.66 o 
  -4   4   5     1176.19     1296.62     18.31 o 
  -2   4   5     1190.01     1265.77     20.37 o 
   0   4   5       38.47       36.06      3.82 o 
   2   4   5        2.24        8.84      2.99 o 
   4   4   5      547.44      585.25     10.91 o 
   6   4   5      111.62      123.40      7.91 o 
   8   4   5       73.56       84.80      8.11 o 
  10   4   5       19.32       -3.06      8.72 o 
  12   4   5       19.27       22.11      8.00 o 
  14   4   5       37.64       15.13      9.00 o 
  16   4   5        6.61      -14.21     16.77 o 
 -21   5   5      215.41      209.20     27.48 o 
 -19   5   5     1086.31     1094.98     38.13 o 
 -17   5   5     2367.55     2238.07     41.78 o 
 -15   5   5      326.24      329.56      9.70 o 
 -13   5   5      686.31      653.07     12.77 o 
 -11   5   5      818.05      835.38     13.90 o 
  -9   5   5      202.70      292.60      7.55 o 
  -7   5   5     1168.03     1049.99     17.09 o 
  -5   5   5     5740.09     5419.04     56.66 o 
  -3   5   5    26488.75    27409.47    327.10 o 
  -1   5   5     2521.11     2373.35     45.31 o 
   1   5   5    15194.07    15410.88    145.33 o 
   3   5   5    12899.00    12843.96    221.93 o 
   5   5   5     1049.42     1022.66     14.92 o 
   7   5   5     1331.19     1347.66     21.60 o 
   9   5   5     1103.35     1114.41     25.32 o 
  11   5   5      816.63      787.03     22.21 o 
  13   5   5      183.58      174.50     19.61 o 
  15   5   5      515.23      525.35     27.76 o 
 -22   6   5      325.90      296.19     32.03 o 
 -20   6   5       65.64       40.59     13.78 o 
 -18   6   5       19.81       28.90     10.71 o 
 -16   6   5        0.52       -6.28      6.28 o 
 -14   6   5      371.15      304.91     13.49 o 
 -12   6   5       39.93       51.86      7.06 o 
 -10   6   5     5191.23     5197.50     55.01 o 
  -8   6   5     1421.06     1364.24     21.28 o 
  -6   6   5     3858.36     4126.84     44.11 o 
  -4   6   5     1395.78     1426.81     34.40 o 
  -2   6   5     1132.51     1299.87     19.48 o 
   0   6   5      894.86      768.08     13.63 o 
   2   6   5       42.20       25.29      8.63 o 
   4   6   5      707.24      703.29     14.28 o 
   6   6   5      126.17      142.19      6.10 o 
   8   6   5        5.91       -4.14      9.47 o 
  10   6   5      230.57      246.75     18.32 o 
  12   6   5      642.59      614.32     26.79 o 
  14   6   5       82.16       96.49     15.49 o 
  16   6   5       11.43       -4.28     12.11 o 
 -21   7   5        9.06        6.33     12.20 o 
 -19   7   5       42.83       52.57     15.63 o 
 -17   7   5      221.14      232.89     18.32 o 
 -15   7   5      321.27      336.04     11.94 o 
 -13   7   5     2769.07     2932.04     40.59 o 
 -11   7   5      210.52      238.31      9.61 o 
  -9   7   5     1355.11     1369.89     22.45 o 
  -7   7   5     2517.31     2356.31     32.33 o 
  -5   7   5       53.25       65.09      6.55 o 
  -3   7   5     1149.99     1242.26     18.94 o 
  -1   7   5      154.27      109.55      5.90 o 
   1   7   5     2257.76     2165.35     29.40 o 
   3   7   5     9195.50     9574.09    105.74 o 
   5   7   5     3511.91     3703.98     46.58 o 
   7   7   5    10287.01    10019.28    131.78 o 
   9   7   5      705.26      719.00     38.66 o 
  11   7   5     1555.78     1630.88     52.60 o 
  13   7   5      210.36      209.60     19.53 o 
  15   7   5      103.06      124.34     17.71 o 
 -20   8   5        2.37      -11.50     11.50 o 
 -18   8   5       10.52        5.45     10.85 o 
 -16   8   5       72.97       94.31      9.99 o 
 -14   8   5      974.59      889.95     19.21 o 
 -12   8   5       85.78      102.16      7.74 o 
 -10   8   5       62.44       63.65     11.68 o 
  -8   8   5      112.54      100.18      6.73 o 
  -6   8   5       82.46       83.61      5.27 o 
  -4   8   5     1328.00     1344.44     21.34 o 
  -2   8   5        6.07       16.91      5.87 o 
   0   8   5       10.75       15.52      4.09 o 
   2   8   5      150.43      175.90      7.74 o 
   4   8   5      121.51      113.07      8.45 o 
   6   8   5     2234.17     2154.31     31.67 o 
   8   8   5       30.56       26.68     10.88 o 
  10   8   5      830.07      726.83     28.60 o 
  12   8   5      127.08      108.58     15.79 o 
  14   8   5       19.46        5.08     17.91 o 
 -19   9   5       10.41        2.08     12.29 o 
 -17   9   5      246.41      298.29     43.11 o 
 -15   9   5       37.84       36.50      6.85 o 
 -13   9   5      717.04      822.27     18.73 o 
 -11   9   5      789.85      852.32     26.89 o 
  -9   9   5      278.81      297.74     10.93 o 
  -7   9   5     2572.32     2659.75     43.65 o 
  -5   9   5      136.90      127.18     10.50 o 
  -3   9   5      168.89      180.62      9.64 o 
  -1   9   5      536.23      485.92     14.88 o 
   1   9   5     1004.17      945.08     20.76 o 
   3   9   5       71.59      100.07      8.92 o 
   5   9   5     2414.56     2466.84     35.55 o 
   7   9   5     3380.02     3405.43     64.36 o 
   9   9   5      520.59      562.73     25.34 o 
  11   9   5      186.70      223.43     19.57 o 
  13   9   5      416.92      477.63     26.86 o 
 -18  10   5       84.75       77.34     16.34 o 
 -16  10   5      190.02      170.12     15.35 o 
 -14  10   5       52.09       35.57      6.93 o 
 -12  10   5        5.02        1.08      6.20 o 
 -10  10   5      335.70      348.08     14.29 o 
  -8  10   5      870.43      776.22     32.86 o 
  -6  10   5      929.37      935.06     22.62 o 
  -4  10   5     3629.39     3419.46     64.45 o 
  -2  10   5      360.74      356.82     13.26 o 
   0  10   5      412.13      436.16     14.63 o 
   2  10   5     5360.32     5091.99     77.54 o 
   4  10   5     1666.31     1701.88     36.05 o 
   6  10   5       10.86       -0.12      6.51 o 
   8  10   5        2.24       -6.89     10.47 o 
  10  10   5      369.84      351.42     22.20 o 
  12  10   5      211.53      217.78     20.01 o 
 -17  11   5      420.70      440.78     43.02 o 
 -15  11   5        6.30       13.76     10.44 o 
 -13  11   5        4.73       -2.20      6.88 o 
 -11  11   5      208.18      222.72     13.36 o 
  -9  11   5       82.98       95.83      9.56 o 
  -7  11   5     3024.59     2998.97     76.13 o 
  -5  11   5     5056.40     4748.19     83.70 o 
  -3  11   5     6556.03     6267.24     87.60 o 
  -1  11   5     8197.89     8126.30    109.77 o 
   1  11   5     3939.97     3938.73     66.93 o 
   3  11   5     2398.84     2337.80     41.35 o 
   5  11   5      276.45      317.20     14.43 o 
   7  11   5       59.44       58.10     11.56 o 
   9  11   5       70.07       62.34     21.41 o 
  11  11   5      197.60      211.48     30.70 o 
 -16  12   5       42.15       45.99     18.19 o 
 -14  12   5      154.35      206.43     14.02 o 
 -12  12   5       10.31       19.59      7.83 o 
 -10  12   5       80.39       56.57      8.89 o 
  -8  12   5      174.92      156.12     12.47 o 
  -6  12   5      328.94      341.71     17.15 o 
  -4  12   5        0.77       -3.83      7.70 o 
  -2  12   5        1.91        4.36      7.19 o 
   0  12   5       29.48       59.23     11.10 o 
   2  12   5       15.00       12.75      7.36 o 
   4  12   5       38.68       45.84      8.35 o 
   6  12   5       90.96      111.82     17.43 o 
   8  12   5        0.18        5.31     18.76 o 
  10  12   5       64.96       23.31     20.28 o 
 -13  13   5       28.44       19.52      9.14 o 
 -11  13   5      995.62     1130.93     29.46 o 
  -9  13   5      588.62      580.50     20.40 o 
  -7  13   5      811.83      819.11     29.75 o 
  -5  13   5     1322.88     1355.60     36.37 o 
  -3  13   5     2202.27     2249.25     50.20 o 
  -1  13   5      996.59      980.87     25.25 o 
   1  13   5      686.08      722.04     22.00 o 
   3  13   5     1110.71     1144.52     29.52 o 
   5  13   5       40.00       24.52      8.60 o 
   7  13   5       42.73       40.48     12.36 o 
 -10  14   5      100.96       82.54     11.98 o 
  -8  14   5       84.85       92.62     13.26 o 
  -6  14   5       84.56       79.15     12.02 o 
  -4  14   5      379.54      409.39     19.96 o 
  -2  14   5       48.62       41.67     10.11 o 
   0  14   5      478.37      487.79     19.15 o 
   2  14   5      633.23      649.24     21.65 o 
   4  14   5      232.73      248.46     24.29 o 
  -7  15   5     1029.90     1193.12     36.59 o 
  -5  15   5      166.45      209.63     17.80 o 
  -3  15   5      206.06      189.06     30.13 o 
  -1  15   5       56.51       52.04     12.08 o 
   1  15   5      318.39      350.98     21.10 o 
 -24   0   6       43.35       97.21     22.74 o 
 -22   0   6       17.87       19.33     16.11 o 
 -20   0   6      134.34      163.34     22.17 o 
 -18   0   6     1019.03      961.11     42.27 o 
 -16   0   6      439.11      386.67     15.89 o 
 -14   0   6     6175.06     6096.18     81.57 o 
 -12   0   6     2299.88     1976.49     31.16 o 
 -10   0   6     1712.99     1298.95     22.41 o 
  -8   0   6     6252.46     6341.01     80.53 o 
  -6   0   6       14.11        8.36      2.82 o 
  -4   0   6     1182.44     1605.50     28.76 o 
  -2   0   6      544.75      597.61     29.00 o 
   0   0   6     3307.23     3286.76     71.74 o 
   2   0   6    27481.15    28601.51    413.82 o 
   4   0   6    13961.39    13774.70    203.15 o 
   6   0   6     9455.66     9217.96    206.55 o 
   8   0   6       25.00       39.22     12.13 o 
  10   0   6      619.27      602.85     32.03 o 
  12   0   6        3.75       11.37     13.26 o 
  14   0   6      155.72      163.72     22.55 o 
  16   0   6      472.75      501.05     35.82 o 
 -23   1   6       15.37       10.20     11.92 o 
 -21   1   6        5.84       -6.52      9.18 o 
 -19   1   6      112.43      124.94     13.60 o 
 -17   1   6      486.97      473.19     12.85 o 
 -15   1   6     1700.35     1727.92     22.38 o 
 -13   1   6      117.18      135.04      5.70 o 
 -11   1   6     2855.12     2853.97     26.91 o 
  -9   1   6     6984.37     7374.66     66.23 o 
  -7   1   6     7192.73     7655.17    123.91 o 
  -5   1   6     1670.68     1768.44     85.06 o 
  -3   1   6       22.95       42.94      4.35 o 
  -1   1   6     1679.65     1570.79     27.16 o 
   1   1   6     7921.96     7768.59     76.10 o 
   3   1   6      244.54      295.88      6.30 o 
   5   1   6      795.53      845.07     15.03 o 
   7   1   6     1020.33     1085.16     33.26 o 
   9   1   6     2348.30     2179.19     46.71 o 
  11   1   6      406.70      425.94     20.03 o 
  13   1   6        5.69       -8.82      8.82 o 
  15   1   6      146.12      139.39     16.05 o 
 -22   2   6      131.10      145.54     15.98 o 
 -20   2   6      130.46      136.39     25.39 o 
 -18   2   6      227.70      246.52     23.50 o 
 -16   2   6      952.04      936.99     14.63 o 
 -14   2   6      151.03      160.47      5.97 o 
 -12   2   6     3980.06     4022.82     43.72 o 
 -10   2   6     6381.76     6235.72     63.09 o 
  -8   2   6    37879.75    40371.82    372.94 o 
  -6   2   6    15657.76    15798.31    189.20 o 
  -4   2   6    37640.48    38326.83    543.88 o 
  -2   2   6     7993.63     7898.80    116.96 o 
   0   2   6     5265.04     4947.02     62.51 o 
   2   2   6    12020.49    12427.89    130.04 o 
   4   2   6     1521.86     1528.40     20.22 o 
   6   2   6     4235.14     4022.24    104.06 o 
   8   2   6       23.27       22.37      7.70 o 
  10   2   6     1350.67     1274.82     33.90 o 
  12   2   6      988.66      941.03     30.60 o 
  14   2   6      522.44      483.18     23.33 o 
  16   2   6      404.44      411.48     19.61 o 
 -23   3   6       54.35       23.34     11.84 o 
 -21   3   6       68.15       57.20     21.60 o 
 -19   3   6       92.35       83.43     12.05 o 
 -17   3   6      218.66      185.73      8.52 o 
 -15   3   6      271.49      246.84      8.19 o 
 -13   3   6       29.38       32.08      3.95 o 
 -11   3   6      218.40      151.14      5.97 o 
  -9   3   6     2857.17     2881.11     32.44 o 
  -7   3   6     3232.40     3108.31     38.08 o 
  -5   3   6     2237.72     2411.63     34.33 o 
  -3   3   6      967.43     1102.55     21.91 o 
  -1   3   6     1964.96     2133.07     30.32 o 
   1   3   6     3338.19     3437.95     39.61 o 
   3   3   6        0.20       -1.77      2.66 o 
   5   3   6       16.82       14.62      3.52 o 
   7   3   6      372.83      390.83     16.42 o 
   9   3   6       99.21      128.09     13.83 o 
  11   3   6       98.51       85.58     12.73 o 
  13   3   6      450.57      367.92     17.05 o 
  15   3   6        6.35       -7.33      8.90 o 
 -22   4   6      618.00      618.44     27.58 o 
 -20   4   6      449.94      497.30     34.87 o 
 -18   4   6      336.02      330.73     15.42 o 
 -16   4   6      769.64      700.20     14.20 o 
 -14   4   6       64.55       60.12      5.18 o 
 -12   4   6      241.67      215.67      7.15 o 
 -10   4   6     4105.97     4036.13     43.78 o 
  -8   4   6    21006.57    21342.30    224.00 o 
  -6   4   6    15107.95    15848.10    166.65 o 
  -4   4   6    36888.85    37163.61    440.89 o 
  -2   4   6    37655.38    39304.57    558.40 o 
   0   4   6     8039.86     8197.07    101.14 o 
   2   4   6     3969.83     4097.66     46.74 o 
   4   4   6      125.78      127.60      5.27 o 
   6   4   6      740.01      767.63     21.99 o 
   8   4   6       22.82       14.57      7.82 o 
  10   4   6      678.35      651.57     20.15 o 
  12   4   6      507.63      477.94     18.84 o 
  14   4   6      814.17      771.85     24.77 o 
  16   4   6       25.27       53.74     15.61 o 
 -21   5   6        0.05        6.06     15.16 o 
 -19   5   6      180.60      198.86     14.03 o 
 -17   5   6      550.31      557.27     15.36 o 
 -15   5   6       27.06       13.31      4.48 o 
 -13   5   6      460.69      495.41     11.12 o 
 -11   5   6      118.14      148.74      6.42 o 
  -9   5   6     7525.05     7732.94     87.04 o 
  -7   5   6    11376.69    12234.50    118.34 o 
  -5   5   6      295.62      283.96      8.94 o 
  -3   5   6      344.73      351.93      9.66 o 
  -1   5   6     3260.93     3307.61     40.47 o 
   1   5   6     5965.13     5884.47     59.30 o 
   3   5   6     2136.82     2045.33     24.42 o 
   5   5   6        5.30        5.33      2.73 o 
   7   5   6      291.55      266.43     18.44 o 
   9   5   6       31.80       21.96      7.69 o 
  11   5   6      157.99      166.75     12.60 o 
  13   5   6        9.29      -10.23     10.52 o 
  15   5   6        5.43      -10.03     11.61 o 
 -22   6   6       12.42       25.20     16.30 o 
 -20   6   6      374.88      360.72     22.64 o 
 -18   6   6      676.38      691.77     27.56 o 
 -16   6   6     2035.08     2051.42     32.04 o 
 -14   6   6     6137.04     6009.91     64.60 o 
 -12   6   6     8356.48     8051.08     82.37 o 
 -10   6   6     8613.24     8456.77     95.52 o 
  -8   6   6     4816.92     4920.81     58.76 o 
  -6   6   6     7161.70     7308.80     81.08 o 
  -4   6   6     2672.41     2404.02     35.83 o 
  -2   6   6     8027.33     8191.24    125.51 o 
   0   6   6     9874.64     9646.33    105.14 o 
   2   6   6     3322.46     3104.85     34.49 o 
   4   6   6     5196.82     5081.95     53.23 o 
   6   6   6     2301.52     2161.65     35.28 o 
   8   6   6     1685.26     1627.10     47.01 o 
  10   6   6      525.85      536.27     26.63 o 
  12   6   6      100.11      100.64     20.75 o 
  14   6   6       58.32       38.90     14.62 o 
 -21   7   6        2.69      -10.77     10.77 o 
 -19   7   6       18.55       13.52     11.32 o 
 -17   7   6       10.05        1.28      8.03 o 
 -15   7   6        3.88        0.86      5.07 o 
 -13   7   6      932.73      949.74     26.81 o 
 -11   7   6     2042.95     2020.29     30.46 o 
  -9   7   6      888.64      900.02     17.37 o 
  -7   7   6     1061.14     1088.78     17.10 o 
  -5   7   6       10.53       18.44      3.60 o 
  -3   7   6      203.48      232.61     20.35 o 
  -1   7   6      456.69      454.89     10.77 o 
   1   7   6     1110.89     1081.73     18.31 o 
   3   7   6     3494.11     3579.05     45.05 o 
   5   7   6      539.29      587.23     21.09 o 
   7   7   6       30.89       32.66     10.79 o 
   9   7   6        1.01        4.25     12.89 o 
  11   7   6        5.84      -10.74     10.74 o 
  13   7   6       59.22       36.00     17.81 o 
 -20   8   6      113.81      106.93     19.90 o 
 -18   8   6      371.82      436.95     26.72 o 
 -16   8   6     1187.01     1201.46     23.92 o 
 -14   8   6     1726.70     1642.74     28.19 o 
 -12   8   6     8377.55     8371.34     99.06 o 
 -10   8   6     2272.77     2291.70     33.68 o 
  -8   8   6       19.81       18.24      4.49 o 
  -6   8   6     1496.69     1565.01     23.58 o 
  -4   8   6      146.96      175.92      7.03 o 
  -2   8   6      292.88      272.79      8.78 o 
   0   8   6     2408.78     2375.82     32.66 o 
   2   8   6     3087.12     3137.86     51.29 o 
   4   8   6      911.51      917.13     17.83 o 
   6   8   6     2597.75     2638.69     44.43 o 
   8   8   6     1639.40     1686.54     44.45 o 
  10   8   6      147.75      163.07     17.30 o 
  12   8   6      105.36       95.38     22.27 o 
 -19   9   6      394.09      441.13     25.74 o 
 -17   9   6      390.08      432.07     26.75 o 
 -15   9   6      173.37      194.08     10.74 o 
 -13   9   6        3.67       -2.19      5.13 o 
 -11   9   6     1521.71     1479.65     25.95 o 
  -9   9   6      318.97      327.65     11.11 o 
  -7   9   6     1589.53     1639.26     31.44 o 
  -5   9   6     1826.51     1729.19     30.64 o 
  -3   9   6     2961.17     2860.86     82.09 o 
  -1   9   6      583.04      613.02     13.82 o 
   1   9   6     5136.69     5112.40     62.00 o 
   3   9   6      763.63      718.32     15.89 o 
   5   9   6      811.86      816.14     23.95 o 
   7   9   6        5.28       -5.22      9.06 o 
   9   9   6      143.68      153.37     24.44 o 
  11   9   6      359.70      366.97     24.31 o 
  13   9   6      110.75       96.82     17.28 o 
 -18  10   6      220.01      245.45     22.07 o 
 -16  10   6       82.38       63.32      9.72 o 
 -14  10   6      109.33      109.95     12.17 o 
 -12  10   6     1326.06     1283.50     28.68 o 
 -10  10   6      673.38      675.96     19.68 o 
  -8  10   6     2703.41     2752.55     46.53 o 
  -6  10   6     4998.82     4943.87     85.31 o 
  -4  10   6     7776.06     7837.01    104.78 o 
  -2  10   6     3430.37     3398.12     66.33 o 
   0  10   6     1253.33     1244.93     34.94 o 
   2  10   6     1703.60     1669.02     31.94 o 
   4  10   6       19.28       10.63      5.78 o 
   6  10   6       37.45       32.40      8.52 o 
   8  10   6      379.84      377.10     21.99 o 
  10  10   6      294.83      339.65     23.44 o 
  12  10   6       19.78       39.79     22.93 o 
 -17  11   6       32.73       21.55     12.20 o 
 -15  11   6       27.27       12.62      8.15 o 
 -13  11   6      162.90      174.20     12.49 o 
 -11  11   6        0.28       -6.20      6.20 o 
  -9  11   6      115.23      124.21     15.39 o 
  -7  11   6     1034.32      931.15     27.47 o 
  -5  11   6      470.00      479.41     19.76 o 
  -3  11   6      275.46      271.44     12.47 o 
  -1  11   6      326.40      275.56     19.20 o 
   1  11   6      188.62      219.01     12.17 o 
   3  11   6      114.27      111.30     10.08 o 
   5  11   6       69.28       62.12     11.23 o 
   7  11   6        5.54        2.27     15.73 o 
   9  11   6       26.28       12.89     19.33 o 
 -16  12   6       33.93       22.89     12.16 o 
 -14  12   6      221.96      231.08     14.96 o 
 -12  12   6        9.77       -3.74      7.40 o 
 -10  12   6      339.02      337.96     15.93 o 
  -8  12   6     3663.12     3451.72     67.38 o 
  -6  12   6     3360.63     3387.21     66.02 o 
  -4  12   6     6217.72     6088.40    104.77 o 
  -2  12   6     6913.27     6549.69     92.79 o 
   0  12   6     1844.77     1875.18     51.62 o 
   2  12   6      518.52      494.90     17.68 o 
   4  12   6      285.26      268.89     14.53 o 
   6  12   6       34.11       16.05     10.62 o 
   8  12   6       46.93       49.84     21.03 o 
 -13  13   6        8.23       -4.83      8.36 o 
 -11  13   6      224.80      240.26     20.85 o 
  -9  13   6      489.20      520.28     22.36 o 
  -7  13   6      319.85      303.35     17.26 o 
  -5  13   6      124.81       98.28     26.24 o 
  -3  13   6       14.42       11.83     15.25 o 
  -1  13   6      498.28      508.57     18.30 o 
   1  13   6      544.98      534.69     19.19 o 
   3  13   6      376.93      345.17     24.59 o 
   5  13   6       47.94       43.22     12.91 o 
   7  13   6        3.44      -16.86     16.86 o 
 -10  14   6      418.64      457.79     53.25 o 
  -8  14   6      748.92      677.01     62.07 o 
  -6  14   6      324.45      327.39     19.00 o 
  -4  14   6      498.33      525.56     25.87 o 
  -2  14   6      840.13      829.57     28.73 o 
   0  14   6      763.35      770.40     27.61 o 
   2  14   6      527.81      599.52     21.63 o 
   4  14   6      604.34      657.96     41.98 o 
  -7  15   6      225.12      213.71     18.19 o 
  -5  15   6       15.98        6.77     21.51 o 
  -3  15   6        0.02        5.78     10.63 o 
  -1  15   6        8.11       -7.07     10.11 o 
 -23   1   7      275.34      292.22     21.77 o 
 -21   1   7      279.00      320.55     20.70 o 
 -19   1   7      657.13      664.39     33.35 o 
 -17   1   7     4051.25     3962.77     50.61 o 
 -15   1   7     4656.05     4422.10     44.27 o 
 -13   1   7     4546.01     4241.26     41.96 o 
 -11   1   7     1600.50     1524.97     18.33 o 
  -9   1   7      280.06      507.21      9.50 o 
  -7   1   7       25.84       54.08      4.76 o 
  -5   1   7     1531.88     2007.75     50.25 o 
  -3   1   7     2142.07     2103.71     29.53 o 
  -1   1   7    12178.31    12314.32    146.55 o 
   1   1   7     2163.91     2747.67     29.14 o 
   3   1   7     4567.02     4246.34     47.85 o 
   5   1   7     3771.62     3615.04     65.19 o 
   7   1   7      104.44      138.86     11.86 o 
   9   1   7      189.84      237.52     22.08 o 
  11   1   7      162.29      131.05     16.58 o 
  13   1   7       33.58       24.02     15.92 o 
  15   1   7       62.00       50.75     13.26 o 
 -24   2   7        2.11        1.70     12.19 o 
 -22   2   7      131.83      161.81     17.14 o 
 -20   2   7        7.57        1.41      9.33 o 
 -18   2   7       17.15        4.99      4.71 o 
 -16   2   7      370.32      361.88      9.17 o 
 -14   2   7      592.24      576.23     10.79 o 
 -12   2   7     3770.81     3694.94     41.07 o 
 -10   2   7     2769.16     2821.83     32.37 o 
  -8   2   7     1627.14     1632.27     27.26 o 
  -6   2   7      974.18     1060.84     47.72 o 
  -4   2   7     1305.62     1278.65     25.00 o 
  -2   2   7     5390.17     5603.33     85.48 o 
   0   2   7     8235.09     8917.34    109.20 o 
   2   2   7     1428.98     1697.85     22.23 o 
   4   2   7      333.42      295.85      5.91 o 
   6   2   7      605.72      625.27     20.29 o 
   8   2   7     3504.58     3335.73     64.03 o 
  10   2   7      129.37      110.10     12.96 o 
  12   2   7       39.16       34.89     11.22 o 
  14   2   7      292.91      257.82     24.82 o 
 -23   3   7      344.01      353.02     23.64 o 
 -21   3   7     1315.03     1164.73     36.76 o 
 -19   3   7      235.59      257.94     17.87 o 
 -17   3   7     1655.96     1677.15     24.06 o 
 -15   3   7     2230.92     2268.11     32.97 o 
 -13   3   7      849.09      713.43     13.33 o 
 -11   3   7     6713.74     6772.85     76.12 o 
  -9   3   7     8721.85     7942.39     79.27 o 
  -7   3   7    14435.90    14474.92    175.19 o 
  -5   3   7    33102.25    33983.42    484.74 o 
  -3   3   7    20568.83    21282.63    306.10 o 
  -1   3   7     3348.50     3601.79     62.31 o 
   1   3   7     1636.09     1639.70     21.92 o 
   3   3   7      272.06      249.42      9.49 o 
   5   3   7      107.24      131.90     10.99 o 
   7   3   7     3727.89     3700.73    142.53 o 
   9   3   7     1712.42     1684.99     40.58 o 
  11   3   7     2460.04     2398.08     53.78 o 
  13   3   7      990.23      902.48     26.45 o 
  15   3   7      401.33      410.41     23.28 o 
 -22   4   7       21.53       19.77     11.37 o 
 -20   4   7       64.75       52.46     12.22 o 
 -18   4   7     1461.59     1369.33     22.48 o 
 -16   4   7       15.28        7.08      4.33 o 
 -14   4   7       80.59       68.36      5.34 o 
 -12   4   7      602.01      603.72     11.95 o 
 -10   4   7      599.11      625.38     15.94 o 
  -8   4   7      494.30      543.15     20.33 o 
  -6   4   7      788.44      927.28     14.71 o 
  -4   4   7       10.38       14.39      4.01 o 
  -2   4   7      144.66      140.66     14.88 o 
   0   4   7       15.91        7.44      3.14 o 
   2   4   7     1764.94     1911.82     30.64 o 
   4   4   7        0.11       -0.28      2.70 o 
   6   4   7        8.31       -5.25      6.60 o 
   8   4   7      220.16      182.99     14.02 o 
  10   4   7       46.18       57.64     10.64 o 
  12   4   7       38.85       37.56      9.92 o 
  14   4   7        7.10      -11.58     11.58 o 
 -23   5   7        1.44       -3.03     15.35 o 
 -21   5   7        7.61      -10.42     15.92 o 
 -19   5   7       58.90       39.31      8.81 o 
 -17   5   7      168.94      147.02      8.10 o 
 -15   5   7      342.04      360.28     10.30 o 
 -13   5   7     1030.33      970.42     16.58 o 
 -11   5   7     1166.62     1092.25     19.57 o 
  -9   5   7     6195.07     5803.32     75.06 o 
  -7   5   7     9112.36     8580.82    102.50 o 
  -5   5   7     5514.17     5444.41     83.95 o 
  -3   5   7     2746.03     2532.81     37.16 o 
  -1   5   7       48.08      114.05      6.74 o 
   1   5   7     2590.21     2641.16     32.85 o 
   3   5   7       97.41       81.51      4.86 o 
   5   5   7      219.98      230.65      8.73 o 
   7   5   7      805.29      811.32     27.69 o 
   9   5   7     2184.99     2189.59     61.80 o 
  11   5   7      318.99      362.76     23.28 o 
  13   5   7      421.46      442.97     25.72 o 
 -22   6   7       98.11      100.81     24.07 o 
 -20   6   7        0.64       -2.36     11.70 o 
 -18   6   7        2.10       -4.04      6.97 o 
 -16   6   7       28.90       32.90      5.79 o 
 -14   6   7     3560.28     3202.66     51.06 o 
 -12   6   7     3906.27     3676.11     42.69 o 
 -10   6   7     3052.84     2792.31     37.99 o 
  -8   6   7      559.25      455.60     12.68 o 
  -6   6   7     1137.83     1157.93     18.30 o 
  -4   6   7     4669.25     4789.81     64.56 o 
  -2   6   7      433.02      389.50     10.50 o 
   0   6   7     2045.61     2007.35     24.51 o 
   2   6   7      566.52      512.90     12.45 o 
   4   6   7       39.50       40.90      4.35 o 
   6   6   7      687.85      657.93     24.80 o 
   8   6   7      197.81      188.74     27.76 o 
  10   6   7      535.44      531.65     37.14 o 
  12   6   7        0.20       -3.87     11.64 o 
  14   6   7       76.33       60.35     15.89 o 
 -21   7   7      165.24      149.71     57.42 o 
 -19   7   7     1519.14     1603.14     46.44 o 
 -17   7   7     3846.49     3802.79     52.27 o 
 -15   7   7     1799.25     1908.33     31.00 o 
 -13   7   7    11252.66    11125.13    167.46 o 
 -11   7   7     1498.08     1424.59     24.29 o 
  -9   7   7     3078.20     2948.75     40.06 o 
  -7   7   7      324.63      307.81     12.97 o 
  -5   7   7      680.48      706.41     16.27 o 
  -3   7   7       52.42       51.07      4.74 o 
  -1   7   7     3482.74     3487.85     43.68 o 
   1   7   7     9261.11     9290.45    103.32 o 
   3   7   7     8654.99     8752.54     98.28 o 
   5   7   7     5632.35     5815.39     81.91 o 
   7   7   7     3181.14     3126.10     66.46 o 
   9   7   7      560.94      581.58     26.37 o 
  11   7   7      338.62      324.96     22.98 o 
  13   7   7       19.86        8.62     12.86 o 
 -20   8   7       85.25       99.27     25.87 o 
 -18   8   7        6.53       18.96     11.48 o 
 -16   8   7       71.11       70.64      8.81 o 
 -14   8   7      582.74      558.77     15.50 o 
 -12   8   7      596.92      541.07     14.98 o 
 -10   8   7     1374.68     1372.03     29.79 o 
  -8   8   7     1327.11     1298.01     25.02 o 
  -6   8   7      820.75      899.46     19.27 o 
  -4   8   7      112.04       95.03      6.09 o 
  -2   8   7      371.84      368.94     10.44 o 
   0   8   7     3402.94     3308.05     48.18 o 
   2   8   7      437.66      456.84     12.31 o 
   4   8   7      208.94      222.07     12.12 o 
   6   8   7       30.42       51.71     11.79 o 
   8   8   7       19.36       11.52     10.87 o 
  10   8   7       61.14       67.33     24.07 o 
  12   8   7        0.16      -11.47     11.47 o 
 -19   9   7      514.04      557.52     29.02 o 
 -17   9   7      640.43      687.17     18.71 o 
 -15   9   7      271.24      312.84     12.68 o 
 -13   9   7      352.37      385.32     13.28 o 
 -11   9   7     1006.94     1002.48     21.17 o 
  -9   9   7       66.90       65.10      6.53 o 
  -7   9   7      629.11      672.02     24.07 o 
  -5   9   7       36.62       32.65      9.37 o 
  -3   9   7     1327.03     1268.43     25.19 o 
  -1   9   7      314.54      344.80     10.71 o 
   1   9   7     3800.33     3783.44     48.86 o 
   3   9   7       27.63       38.54      6.83 o 
   5   9   7      923.12      912.29     35.62 o 
   7   9   7       58.06       70.03     13.73 o 
   9   9   7      108.08       60.88     14.32 o 
  11   9   7      166.05      158.92     19.01 o 
 -18  10   7        3.88       -3.74      8.34 o 
 -16  10   7        5.23        0.66      6.72 o 
 -14  10   7      504.97      491.12     15.55 o 
 -12  10   7     1527.55     1547.39     32.64 o 
 -10  10   7       83.73       84.05      9.53 o 
  -8  10   7     2520.47     2378.44     49.13 o 
  -6  10   7      852.12      869.35     41.22 o 
  -4  10   7        4.59       10.34      5.88 o 
  -2  10   7      733.06      691.07     28.70 o 
   0  10   7        5.00       -3.84      5.59 o 
   2  10   7      202.84      205.93     11.64 o 
   4  10   7     1112.06     1124.73     26.51 o 
   6  10   7      708.73      723.96     35.25 o 
   8  10   7       84.07       94.88     15.10 o 
  10  10   7        9.48       -7.44     13.11 o 
 -17  11   7       79.09      116.71     16.01 o 
 -15  11   7       41.23       20.48      8.15 o 
 -13  11   7      553.83      547.95     19.43 o 
 -11  11   7      425.05      461.30     17.34 o 
  -9  11   7     3265.16     3146.85     88.36 o 
  -7  11   7     1928.60     1909.11     61.23 o 
  -5  11   7     2179.43     2105.69    108.25 o 
  -3  11   7     2382.79     2482.72     42.74 o 
  -1  11   7      491.75      490.67     16.58 o 
   1  11   7      181.87      224.51     12.23 o 
   3  11   7       33.06       19.52      7.07 o 
   5  11   7       13.70       12.61     10.06 o 
   7  11   7      190.31      199.92     29.75 o 
   9  11   7      230.23      273.44     36.57 o 
 -16  12   7       35.92       43.43     10.13 o 
 -14  12   7        3.75       -8.37     10.41 o 
 -12  12   7       72.85       94.62     10.71 o 
 -10  12   7        0.04       -7.02      8.37 o 
  -8  12   7        4.56       13.52     11.09 o 
  -6  12   7      443.77      423.67     19.43 o 
  -4  12   7      253.82      268.75     16.13 o 
  -2  12   7       19.35       35.01     22.27 o 
   0  12   7       67.02       67.33      9.10 o 
   2  12   7        7.72        9.56      9.89 o 
   4  12   7       33.40       55.10     17.15 o 
   6  12   7       26.03       42.82     21.22 o 
   8  12   7      250.89      263.97     35.44 o 
 -13  13   7      514.73      586.10     22.11 o 
 -11  13   7      486.64      538.07     23.62 o 
  -9  13   7      967.46      947.77     30.60 o 
  -7  13   7     1117.34     1072.94     34.87 o 
  -5  13   7     1071.31     1024.40     31.40 o 
  -3  13   7     1164.82     1154.49     33.23 o 
  -1  13   7      448.60      436.25     20.09 o 
   1  13   7      842.06      848.67     24.31 o 
   3  13   7      210.68      211.73     24.71 o 
   5  13   7       93.68      105.40     15.87 o 
 -10  14   7      283.47      310.15     41.78 o 
  -8  14   7       74.71       83.32     12.56 o 
  -6  14   7       23.32        5.12      9.68 o 
  -4  14   7      129.89      118.85     23.40 o 
  -2  14   7      838.37      914.82     36.01 o 
   0  14   7      308.97      300.60     19.56 o 
   2  14   7      236.91      274.57     16.56 o 
  -5  15   7       58.50       54.94     13.25 o 
  -3  15   7       89.19       81.69     14.16 o 
 -24   0   8      185.00      235.92     29.37 o 
 -22   0   8      652.72      747.81     42.45 o 
 -20   0   8     1211.93     1244.11     51.55 o 
 -18   0   8     2959.44     2925.30     57.82 o 
 -16   0   8     1571.53     1576.50     36.08 o 
 -14   0   8     3849.35     3922.85     69.41 o 
 -12   0   8      928.32     1002.60     35.26 o 
 -10   0   8     1059.48     1016.82     39.68 o 
  -8   0   8     8207.25     8872.48    111.60 o 
  -6   0   8     9616.02    10501.39    157.05 o 
  -4   0   8    28866.57    29077.73    469.95 o 
  -2   0   8      964.05      769.62     24.26 o 
   0   0   8    43768.07    45726.63    659.57 o 
   2   0   8    18130.39    18239.65    268.32 o 
   4   0   8     4497.19     4493.03    111.18 o 
   6   0   8      662.94      585.43     29.38 o 
   8   0   8      443.11      460.69     27.29 o 
  10   0   8       34.64       29.18     14.78 o 
  12   0   8        8.09        7.01     15.73 o 
  14   0   8      139.28      155.38     24.63 o 
 -23   1   8      176.46      183.42     18.49 o 
 -21   1   8       15.56       43.50     11.75 o 
 -19   1   8      149.13      145.92      9.06 o 
 -17   1   8      348.29      352.17     11.70 o 
 -15   1   8      859.18      811.98     13.48 o 
 -13   1   8      688.27      659.94     11.33 o 
 -11   1   8     1311.50     1347.51     25.56 o 
  -9   1   8     4181.73     4942.03     51.27 o 
  -7   1   8     2016.49     1918.61     43.71 o 
  -5   1   8     2179.57     2587.99     36.50 o 
  -3   1   8     2019.84     2080.57     29.96 o 
  -1   1   8        9.56       27.20      3.46 o 
   1   1   8      161.08      201.24      9.46 o 
   3   1   8     1191.92     1129.37     16.74 o 
   5   1   8      153.69      136.06     15.73 o 
   7   1   8     1455.05     1500.08     36.65 o 
   9   1   8       14.68       23.23     12.79 o 
  11   1   8       14.83       -8.90      8.90 o 
  13   1   8        7.21       -8.54     11.41 o 
  15   1   8       38.84       18.48     12.86 o 
 -24   2   8      140.82      228.85     36.19 o 
 -22   2   8      862.81      886.64     34.21 o 
 -20   2   8       65.32       81.14     12.96 o 
 -18   2   8     1585.17     1597.28     23.84 o 
 -16   2   8      105.33      108.16      6.17 o 
 -14   2   8     1811.28     1751.36     21.85 o 
 -12   2   8      390.88      320.20      9.14 o 
 -10   2   8     4615.08     4483.37     53.37 o 
  -8   2   8     3086.78     2598.92     38.33 o 
  -6   2   8     1316.93     1223.57     69.86 o 
  -4   2   8    10327.40    10355.83    153.78 o 
  -2   2   8    10674.91    11465.36    168.37 o 
   0   2   8    16382.01    16689.13    199.65 o 
   2   2   8    12328.29    12419.94    117.08 o 
   4   2   8     1480.51     1297.61     31.01 o 
   6   2   8     2640.50     2556.61     51.81 o 
   8   2   8       59.37       60.97     12.41 o 
  10   2   8     1041.87     1025.65     31.89 o 
  12   2   8       38.03       45.51     12.99 o 
  14   2   8       20.32       22.48     11.77 o 
 -23   3   8        0.06        3.94     11.44 o 
 -21   3   8       24.27       -3.83     10.24 o 
 -19   3   8      196.94      228.34     10.74 o 
 -17   3   8     1235.40     1186.49     18.05 o 
 -15   3   8     3672.24     3502.58     41.29 o 
 -13   3   8     1021.09      931.13     16.56 o 
 -11   3   8     4007.58     4010.63     57.65 o 
  -9   3   8        2.68        5.08      3.72 o 
  -7   3   8      345.16      358.76     19.92 o 
  -5   3   8     2443.28     2524.14     44.39 o 
  -3   3   8     2138.96     2052.97     36.94 o 
  -1   3   8     2252.09     2322.76     33.89 o 
   1   3   8       14.63       15.06      4.27 o 
   3   3   8      305.25      306.15      7.77 o 
   5   3   8     1953.76     1879.86     40.78 o 
   7   3   8      228.92      256.18     15.72 o 
   9   3   8       74.98       75.53     14.50 o 
  11   3   8      118.14      128.72     15.59 o 
  13   3   8      129.04      110.36     12.95 o 
 -22   4   8        2.91      -10.65     10.65 o 
 -20   4   8      157.54      160.64     16.04 o 
 -18   4   8      121.29      102.54      6.13 o 
 -16   4   8       15.91       28.53      4.96 o 
 -14   4   8      320.57      294.37      9.22 o 
 -12   4   8     4231.96     4080.39     45.93 o 
 -10   4   8     5746.23     5716.99     76.40 o 
  -8   4   8    16891.61    16657.42    182.15 o 
  -6   4   8     2179.65     1842.97     46.46 o 
  -4   4   8     4989.00     4805.29    137.90 o 
  -2   4   8     2019.82     1909.75     29.51 o 
   0   4   8       23.68       23.79      3.51 o 
   2   4   8       11.50       21.48      4.59 o 
   4   4   8     2329.70     2174.32     34.03 o 
   6   4   8     2265.58     2233.11     57.45 o 
   8   4   8     1369.20     1344.60     69.66 o 
  10   4   8     4428.19     4169.23     80.94 o 
  12   4   8     1714.87     1790.10     39.44 o 
  14   4   8      202.15      157.46     22.17 o 
 -23   5   8        1.05       -7.01     15.35 o 
 -21   5   8        0.28        7.27      9.97 o 
 -19   5   8       17.18        6.04      6.30 o 
 -17   5   8       60.12       37.57      5.71 o 
 -15   5   8      478.85      511.66     15.05 o 
 -13   5   8        1.21       -2.52      4.00 o 
 -11   5   8        2.30       -2.02      4.08 o 
  -9   5   8      246.17      283.42     10.36 o 
  -7   5   8     1056.94     1066.76     17.23 o 
  -5   5   8     1507.93     1528.27     25.43 o 
  -3   5   8     2845.91     2964.60     65.44 o 
  -1   5   8        1.53        1.70      5.63 o 
   1   5   8       72.77       85.33      5.18 o 
   3   5   8      233.78      239.67      7.72 o 
   5   5   8      992.38      952.99     31.18 o 
   7   5   8      721.76      758.96     21.25 o 
   9   5   8        6.57       -7.34      8.02 o 
  11   5   8        0.09       -1.56     10.33 o 
  13   5   8       16.34       29.56     13.61 o 
 -22   6   8      250.74      260.94     31.65 o 
 -20   6   8      136.57      146.17     16.88 o 
 -18   6   8      510.77      527.12     15.43 o 
 -16   6   8        9.18        7.06      4.78 o 
 -14   6   8     1361.27     1349.21     21.53 o 
 -12   6   8     1756.91     1746.94     28.09 o 
 -10   6   8      361.47      358.41     19.96 o 
  -8   6   8     5339.59     5630.07    120.59 o 
  -6   6   8     1467.69     1368.29     24.08 o 
  -4   6   8     8084.15     8166.70    104.66 o 
  -2   6   8     4338.15     4210.10     51.98 o 
   0   6   8     1928.64     1793.62     23.10 o 
   2   6   8     3437.13     3308.53     37.49 o 
   4   6   8     2798.72     2750.75     37.66 o 
   6   6   8     1634.46     1653.25    116.39 o 
   8   6   8     1555.35     1496.06     42.02 o 
  10   6   8      473.73      503.55     34.40 o 
  12   6   8      124.37      103.63     22.45 o 
 -21   7   8       50.82       85.84     21.98 o 
 -19   7   8        0.02        4.42      7.92 o 
 -17   7   8      157.57      168.69     17.43 o 
 -15   7   8      408.04      366.75     13.48 o 
 -13   7   8      660.28      665.45     16.56 o 
 -11   7   8      853.28      820.16     17.67 o 
  -9   7   8     1345.90     1315.02     25.34 o 
  -7   7   8      510.47      544.90     17.88 o 
  -5   7   8     1076.36     1111.70     33.83 o 
  -3   7   8      653.56      682.08     16.71 o 
  -1   7   8      280.48      271.98      9.17 o 
   1   7   8        1.16       -0.97      4.12 o 
   3   7   8     1448.94     1431.18     23.37 o 
   5   7   8     2562.03     2429.51     68.73 o 
   7   7   8       39.27       33.08     14.88 o 
   9   7   8        0.03      -10.38     10.38 o 
  11   7   8        1.64       -1.73     11.43 o 
 -20   8   8      232.19      245.59     21.34 o 
 -18   8   8     1282.98     1308.05     26.34 o 
 -16   8   8     1014.44     1018.59     22.09 o 
 -14   8   8      620.32      637.72     16.79 o 
 -12   8   8      942.82     1041.96     21.17 o 
 -10   8   8      756.01      700.02     21.10 o 
  -8   8   8      478.09      426.65     17.88 o 
  -6   8   8      996.02      988.83     31.65 o 
  -4   8   8      856.29      912.51     17.17 o 
  -2   8   8      900.86      900.09     17.12 o 
   0   8   8     5759.74     5752.37     68.46 o 
   2   8   8     3179.53     3133.31     55.62 o 
   4   8   8       30.97       33.75      7.47 o 
   6   8   8      730.10      717.60     27.47 o 
   8   8   8       52.67      116.68     32.69 o 
  10   8   8      494.65      460.66     25.74 o 
  12   8   8        2.66      -13.26     13.26 o 
 -19   9   8        3.63       11.04      9.34 o 
 -17   9   8        1.32       -6.10      6.10 o 
 -15   9   8      213.77      239.96     12.13 o 
 -13   9   8     1354.19     1273.25     24.79 o 
 -11   9   8      267.00      262.53     11.29 o 
  -9   9   8       11.44        4.74      6.46 o 
  -7   9   8       84.03       84.94     16.58 o 
  -5   9   8      698.27      675.66     21.48 o 
  -3   9   8        2.99        1.56      4.40 o 
  -1   9   8        3.83        0.86      4.93 o 
   1   9   8      360.58      388.26     12.34 o 
   3   9   8       35.04       32.65      6.17 o 
   5   9   8      596.19      526.74     23.85 o 
   7   9   8      666.42      708.08     41.79 o 
   9   9   8       11.83        1.33     11.26 o 
  11   9   8      184.04      161.29     20.65 o 
 -18  10   8      276.30      288.67     17.10 o 
 -16  10   8      721.14      698.44     25.82 o 
 -14  10   8      588.41      581.84     19.55 o 
 -12  10   8      881.68      897.83     23.79 o 
 -10  10   8      774.01      793.00     25.12 o 
  -8  10   8     1526.01     1546.28     37.12 o 
  -6  10   8     3484.55     3496.46     91.97 o 
  -4  10   8     1554.87     1498.53     59.75 o 
  -2  10   8      918.38      897.53     21.72 o 
   0  10   8     2554.26     2542.72     43.12 o 
   2  10   8      730.51      731.04     17.27 o 
   4  10   8      565.10      562.11     18.69 o 
   6  10   8      992.32      992.54     34.75 o 
   8  10   8      434.98      421.34     24.92 o 
 -17  11   8        6.26       -4.15      8.30 o 
 -15  11   8       79.96       78.02     10.45 o 
 -13  11   8      502.75      486.84     22.78 o 
 -11  11   8       37.29       34.01      9.78 o 
  -9  11   8      223.85      267.49     16.50 o 
  -7  11   8        9.67       -5.80      7.50 o 
  -5  11   8      955.97      886.68     27.00 o 
  -3  11   8      133.84      125.09     12.23 o 
  -1  11   8      113.74       93.33     13.73 o 
   1  11   8       15.48       21.53      7.16 o 
   3  11   8        3.03        7.10      8.76 o 
   5  11   8      400.33      427.71     36.95 o 
   7  11   8      111.18       61.59     24.63 o 
 -16  12   8        3.97      -11.61     11.61 o 
 -14  12   8      276.10      281.33     20.39 o 
 -12  12   8       83.42       75.08     12.32 o 
 -10  12   8     2658.65     2664.20     56.91 o 
  -8  12   8     3564.10     3610.89     70.38 o 
  -6  12   8     1881.48     1901.74     44.56 o 
  -4  12   8     1697.06     1590.82     39.52 o 
  -2  12   8      557.93      569.35     22.04 o 
   0  12   8       80.91       74.23      9.74 o 
   2  12   8      113.85      106.66     12.78 o 
   4  12   8     1199.99     1206.43     36.92 o 
   6  12   8      509.12      504.84     41.69 o 
 -13  13   8      482.22      475.34     22.90 o 
 -11  13   8      165.14      198.65     16.75 o 
  -9  13   8        1.41       -8.49      8.49 o 
  -7  13   8       52.00       52.38     11.27 o 
  -5  13   8      110.33      105.53     13.05 o 
  -3  13   8      573.68      528.22     22.56 o 
  -1  13   8       31.50       36.44     15.06 o 
   1  13   8       16.88       20.86      8.42 o 
   3  13   8      225.57      226.75     27.67 o 
 -10  14   8      112.71      132.21     30.89 o 
  -8  14   8      105.97      103.03     13.79 o 
  -6  14   8      138.30      141.44     16.01 o 
  -4  14   8     1075.60     1068.67     33.36 o 
  -2  14   8      698.63      677.65     26.26 o 
   0  14   8     1243.39     1288.33     37.58 o 
 -23   1   9      303.69      277.70     21.43 o 
 -21   1   9     1106.24     1051.00     50.89 o 
 -19   1   9     1341.59     1337.69     24.75 o 
 -17   1   9     4263.10     4263.26     56.62 o 
 -15   1   9     2467.33     2436.68     31.09 o 
 -13   1   9       18.90       24.99      4.34 o 
 -11   1   9     1228.40     1194.08     17.82 o 
  -9   1   9     4450.46     4073.19     48.83 o 
  -7   1   9      814.36      797.58     16.30 o 
  -5   1   9    18481.10    16987.52    202.96 o 
  -3   1   9    20789.76    20999.89    441.09 o 
  -1   1   9     1290.15     1111.78     18.71 o 
   1   1   9     4231.23     4004.63     46.98 o 
   3   1   9     6456.91     6547.62    109.13 o 
   5   1   9     1124.16     1167.30     30.83 o 
   7   1   9        4.64        3.24      7.56 o 
   9   1   9      130.59      117.53     13.40 o 
  11   1   9       26.08       13.99     11.38 o 
  13   1   9        1.51       -7.53     11.71 o 
 -24   2   9      163.45      167.30     26.24 o 
 -22   2   9       16.65       15.50     11.59 o 
 -20   2   9        3.92       -1.00      6.61 o 
 -18   2   9     1762.91     1767.81     25.88 o 
 -16   2   9      495.19      533.84     11.46 o 
 -14   2   9     3156.48     3186.28     39.80 o 
 -12   2   9     4976.48     5117.18     49.63 o 
 -10   2   9        1.46        1.74      3.51 o 
  -8   2   9     3492.00     3162.38     54.80 o 
  -6   2   9      372.57      448.47     15.16 o 
  -4   2   9       30.17        5.36      3.86 o 
  -2   2   9      296.99      273.26     10.25 o 
   0   2   9    12847.29    13623.16    128.76 o 
   2   2   9     4798.90     5148.44     52.19 o 
   4   2   9     1763.07     1708.60     62.46 o 
   6   2   9     1437.41     1410.41     52.32 o 
   8   2   9      867.37      855.61     28.07 o 
  10   2   9        0.43       -8.67      9.89 o 
  12   2   9       60.42       79.49     15.39 o 
  14   2   9       11.14       20.55     14.31 o 
 -23   3   9       33.70       31.31     13.66 o 
 -21   3   9      241.69      259.43     19.56 o 
 -19   3   9      450.47      467.81     12.64 o 
 -17   3   9      173.53      184.90      7.95 o 
 -15   3   9     3900.09     3684.47     43.55 o 
 -13   3   9     7254.10     7012.46    141.27 o 
 -11   3   9    10131.64     9646.33    106.97 o 
  -9   3   9    10582.61    10168.47    127.94 o 
  -7   3   9    13109.84    12765.20    189.89 o 
  -5   3   9     3288.32     3160.02     54.19 o 
  -3   3   9       97.50      140.66      7.89 o 
  -1   3   9     2164.02     2184.65     32.89 o 
   1   3   9      466.14      422.78      9.75 o 
   3   3   9     1853.58     1784.84     29.52 o 
   5   3   9     4433.29     4206.88     76.71 o 
   7   3   9     2515.42     2540.07     53.88 o 
   9   3   9      526.42      538.23     23.41 o 
  11   3   9      357.98      431.92     22.91 o 
  13   3   9      179.84      202.60     17.01 o 
 -22   4   9      365.12      355.44     22.04 o 
 -20   4   9       62.82       54.63      7.72 o 
 -18   4   9      689.55      658.28     12.52 o 
 -16   4   9     1269.23     1236.36     20.70 o 
 -14   4   9      278.43      289.31      9.40 o 
 -12   4   9       80.76       87.45      6.37 o 
 -10   4   9        1.72       -4.15      4.15 o 
  -8   4   9        0.03       -0.92      3.68 o 
  -6   4   9       30.08       50.03      7.11 o 
  -4   4   9       95.60      154.43      8.90 o 
  -2   4   9      590.67      658.10     14.69 o 
   0   4   9       79.94      112.66      6.56 o 
   2   4   9       46.85       44.70      4.43 o 
   4   4   9      120.68      128.20     11.50 o 
   6   4   9       22.80       21.62     13.26 o 
   8   4   9        1.27       -8.51      8.51 o 
  10   4   9       31.21       52.14     12.76 o 
  12   4   9       50.06       61.18     13.26 o 
 -23   5   9        2.30        0.95     17.81 o 
 -21   5   9       33.15       16.72     11.04 o 
 -19   5   9      172.28      191.63     13.67 o 
 -17   5   9       25.95       13.60      6.16 o 
 -15   5   9     1030.80     1047.61     18.71 o 
 -13   5   9     3003.18     3007.85     37.20 o 
 -11   5   9     2609.85     2422.97     39.21 o 
  -9   5   9    11585.38    12115.06    151.36 o 
  -7   5   9     7579.62     8033.53    102.76 o 
  -5   5   9     4203.61     4311.41     71.77 o 
  -3   5   9      124.91      126.96     18.38 o 
  -1   5   9     3542.32     3524.42     49.72 o 
   1   5   9     1048.94     1082.37     18.96 o 
   3   5   9      303.35      290.11     10.79 o 
   5   5   9     2418.07     2379.29     49.59 o 
   7   5   9     1409.10     1475.49     37.71 o 
   9   5   9     1075.09     1051.42     35.71 o 
  11   5   9      224.78      249.12     20.84 o 
  13   5   9      245.93      244.26     33.54 o 
 -22   6   9      122.33      105.74     24.26 o 
 -20   6   9       53.32       43.96     11.34 o 
 -18   6   9      100.15       85.63      8.24 o 
 -16   6   9       73.19       77.31      7.00 o 
 -14   6   9      437.90      401.09     12.93 o 
 -12   6   9      434.42      435.67     14.28 o 
 -10   6   9     4385.93     4259.40     60.97 o 
  -8   6   9      769.89      686.50     20.43 o 
  -6   6   9      831.18      801.20     17.49 o 
  -4   6   9     1790.10     1704.64     28.91 o 
  -2   6   9      161.56      140.02      7.05 o 
   0   6   9     1117.20     1153.03     17.48 o 
   2   6   9      126.06      144.12      6.77 o 
   4   6   9      254.61      225.13     11.96 o 
   6   6   9      267.88      308.43     30.13 o 
   8   6   9       44.54       39.75     12.32 o 
  10   6   9      339.71      358.02     24.15 o 
  12   6   9      338.28      323.72     24.82 o 
 -21   7   9      712.24      792.54     46.24 o 
 -19   7   9     1310.95     1350.96     27.12 o 
 -17   7   9      715.70      695.02     18.16 o 
 -15   7   9     1331.53     1416.28     26.36 o 
 -13   7   9      573.28      540.90     15.42 o 
 -11   7   9     3333.05     3289.59     50.68 o 
  -9   7   9     4381.95     4454.30     63.64 o 
  -7   7   9     3916.15     3973.74     69.54 o 
  -5   7   9    14960.22    15338.87    190.17 o 
  -3   7   9     7889.17     7843.24     89.06 o 
  -1   7   9     7118.39     7038.94     81.31 o 
   1   7   9     5685.54     5551.58     66.41 o 
   3   7   9        8.84       15.24      6.40 o 
   5   7   9       49.31       42.31     11.44 o 
   7   7   9      444.45      432.11     23.20 o 
   9   7   9       59.44       61.04     14.72 o 
  11   7   9        6.78       -1.92     13.26 o 
 -20   8   9        5.82       -8.79      8.79 o 
 -18   8   9        3.32       -3.40      6.54 o 
 -16   8   9        0.07       -0.49      5.93 o 
 -14   8   9      901.74      827.07     22.51 o 
 -12   8   9     1060.24      949.59     22.57 o 
 -10   8   9      235.69      251.03     12.00 o 
  -8   8   9     1706.15     1601.54     36.19 o 
  -6   8   9      594.71      518.29     32.60 o 
  -4   8   9      849.91      828.22     16.74 o 
  -2   8   9      191.37      194.03      8.85 o 
   0   8   9      125.87      132.46     11.65 o 
   2   8   9        8.57        6.61      7.93 o 
   4   8   9      185.99      168.73     15.81 o 
   6   8   9     1098.24     1015.67     34.43 o 
   8   8   9      140.42      154.27     17.96 o 
  10   8   9      500.19      424.05     26.90 o 
 -19   9   9     1048.52     1118.08     30.72 o 
 -17   9   9      694.42      611.32     18.15 o 
 -15   9   9     1178.41     1144.86     24.23 o 
 -13   9   9     1585.57     1502.94     29.14 o 
 -11   9   9     1698.23     1677.04     38.94 o 
  -9   9   9     1085.79     1105.65     43.97 o 
  -7   9   9      460.61      447.94     18.02 o 
  -5   9   9     4565.72     4453.19     78.12 o 
  -3   9   9     2000.12     1988.81     30.15 o 
  -1   9   9     4992.84     4872.81     60.68 o 
   1   9   9     2687.06     2643.22     37.98 o 
   3   9   9     1298.05     1352.42     37.02 o 
   5   9   9      275.16      309.15     22.17 o 
   7   9   9       63.06       44.83     18.85 o 
   9   9   9       67.92       53.47     15.84 o 
 -18  10   9      164.25      163.21     11.89 o 
 -16  10   9      221.93      203.04     14.07 o 
 -14  10   9      430.17      405.56     17.29 o 
 -12  10   9      359.03      373.56     17.87 o 
 -10  10   9       58.25       58.61     10.52 o 
  -8  10   9       63.82       40.30      8.83 o 
  -6  10   9        6.50        9.09      7.31 o 
  -4  10   9     3618.39     3397.60     67.42 o 
  -2  10   9       30.79       25.22      6.78 o 
   0  10   9      523.50      544.41     17.30 o 
   2  10   9      737.38      723.36     21.03 o 
   4  10   9     1330.29     1372.17     40.56 o 
   6  10   9      122.72      109.94     16.43 o 
   8  10   9        4.49       -3.93     13.45 o 
 -17  11   9       48.56       42.21     10.19 o 
 -15  11   9     1061.08     1088.33     31.06 o 
 -13  11   9     3606.83     3549.40     70.26 o 
 -11  11   9     1882.95     1911.81     63.22 o 
  -9  11   9     3701.57     3656.21     98.99 o 
  -7  11   9     1953.20     1878.20     90.42 o 
  -5  11   9      400.08      437.42     26.63 o 
  -3  11   9      409.15      422.00     18.80 o 
  -1  11   9       31.09       28.68      7.58 o 
   1  11   9       49.71       51.17      8.64 o 
   3  11   9      286.78      291.91     19.16 o 
   5  11   9      678.22      744.02     48.14 o 
   7  11   9      573.94      581.98     45.67 o 
 -16  12   9       31.94       29.78     10.22 o 
 -14  12   9       11.77       45.06     11.41 o 
 -12  12   9       27.16       18.29     14.02 o 
 -10  12   9       13.20        7.86      8.41 o 
  -8  12   9      342.98      303.21     17.72 o 
  -6  12   9      381.29      361.48     18.66 o 
  -4  12   9        6.14        2.39      7.56 o 
  -2  12   9       28.99       21.65      8.63 o 
   0  12   9       20.12        0.70      7.10 o 
   2  12   9        7.18       -9.11      9.11 o 
   4  12   9       29.23       32.97     20.09 o 
 -13  13   9      554.03      579.31     24.95 o 
 -11  13   9       92.82       37.46     14.02 o 
  -9  13   9      384.01      326.30     18.81 o 
  -7  13   9      266.71      249.64     24.54 o 
  -5  13   9      205.60      217.83     16.41 o 
  -3  13   9      324.96      290.41     17.84 o 
  -1  13   9      417.78      424.13     20.37 o 
   1  13   9      514.25      520.28     19.45 o 
   3  13   9      233.76      233.35     30.22 o 
 -10  14   9       54.92       39.54     12.14 o 
  -8  14   9       83.67       48.88     11.65 o 
  -6  14   9       11.81       -2.63      9.33 o 
  -4  14   9      188.73      229.71     17.95 o 
  -2  14   9       13.91        7.01     21.03 o 
 -24   0  10      488.09      563.02     40.55 o 
 -22   0  10     1056.43     1076.70     52.12 o 
 -20   0  10     1346.92     1336.14     64.44 o 
 -18   0  10      233.83      235.07     15.49 o 
 -16   0  10     4614.27     4658.31     83.17 o 
 -14   0  10       92.29      108.20     13.83 o 
 -12   0  10       53.70       46.77      7.04 o 
 -10   0  10     4756.00     5076.97    117.66 o 
  -8   0  10     2957.02     2821.61     71.32 o 
  -6   0  10     3986.17     3635.92     86.71 o 
  -4   0  10    20219.15    19473.09    399.66 o 
  -2   0  10    22825.11    23928.48    486.87 o 
   0   0  10     5452.54     5234.91     85.26 o 
   2   0  10      139.04      177.94     17.62 o 
   4   0  10      420.87      381.10     24.26 o 
   6   0  10     1246.81     1202.07     46.44 o 
   8   0  10      151.45      128.10     20.65 o 
  10   0  10      402.35      483.23     33.54 o 
  12   0  10       12.92       19.90     18.95 o 
 -23   1  10        0.43       -0.10     11.59 o 
 -21   1  10        0.31       -8.23     14.49 o 
 -19   1  10       47.34       36.77      6.85 o 
 -17   1  10     2768.59     2593.46     37.96 o 
 -15   1  10      159.69      158.51      7.65 o 
 -13   1  10        1.56        3.20      3.65 o 
 -11   1  10       70.57       78.73      5.50 o 
  -9   1  10     1638.98     1719.33     28.64 o 
  -7   1  10     8057.34     8085.16    101.94 o 
  -5   1  10      144.75      145.91      6.98 o 
  -3   1  10      295.83      292.46     10.15 o 
  -1   1  10      114.01      103.08      7.91 o 
   1   1  10     4869.86     4722.58     87.15 o 
   3   1  10     2663.93     2618.82     52.89 o 
   5   1  10        0.18        9.25      8.04 o 
   7   1  10       18.29       26.01      9.77 o 
   9   1  10      103.90       67.87     12.73 o 
  11   1  10      290.21      349.23     22.21 o 
  13   1  10        0.57      -12.26     12.26 o 
 -24   2  10      397.59      431.17     26.12 o 
 -22   2  10      584.14      585.00     27.40 o 
 -20   2  10      623.89      623.59     16.93 o 
 -18   2  10     2315.20     2238.45     30.88 o 
 -16   2  10     3092.53     3061.55     37.84 o 
 -14   2  10     7610.17     7450.15     77.08 o 
 -12   2  10     5209.17     4773.24     51.95 o 
 -10   2  10    11092.70    10988.32    106.59 o 
  -8   2  10       54.40       32.60      9.85 o 
  -6   2  10     2853.89     2542.56     68.28 o 
  -4   2  10      489.02      338.19     14.41 o 
  -2   2  10     1404.64     1367.12     27.87 o 
   0   2  10     1945.59     1952.87     36.92 o 
   2   2  10       79.09       65.95      6.22 o 
   4   2  10     2179.44     2158.94     46.65 o 
   6   2  10      461.36      456.18     20.16 o 
   8   2  10     1223.78     1274.74     48.52 o 
  10   2  10      498.74      486.12     23.87 o 
  12   2  10       54.66       47.98     14.22 o 
 -23   3  10       55.10       24.92     13.19 o 
 -21   3  10      378.83      369.01     15.14 o 
 -19   3  10        0.60        2.96      4.93 o 
 -17   3  10      534.95      445.87     12.11 o 
 -15   3  10      574.84      544.81     11.52 o 
 -13   3  10       97.23      103.99      7.25 o 
 -11   3  10      251.12      295.17     11.21 o 
  -9   3  10      995.69     1004.20     24.86 o 
  -7   3  10      289.18      246.42     11.39 o 
  -5   3  10        0.07        0.63      3.94 o 
  -3   3  10      286.31      296.73     11.31 o 
  -1   3  10     1144.00     1207.20     21.74 o 
   1   3  10      809.27      724.12     12.18 o 
   3   3  10      546.61      628.87     21.37 o 
   5   3  10      324.53      326.18     17.21 o 
   7   3  10        6.02        9.72     11.27 o 
   9   3  10        1.06        5.96     10.49 o 
  11   3  10       36.32       54.85     17.62 o 
 -24   4  10       17.17       11.57     13.26 o 
 -22   4  10       84.22       61.63     13.92 o 
 -20   4  10        4.46       -0.59      5.55 o 
 -18   4  10      236.73      235.34      9.86 o 
 -16   4  10      146.20      195.58     12.77 o 
 -14   4  10     3829.73     3735.98     49.12 o 
 -12   4  10     4629.86     4484.02     66.45 o 
 -10   4  10     2608.27     2676.29     42.03 o 
  -8   4  10       54.71       33.74      6.63 o 
  -6   4  10      807.19      772.77     20.71 o 
  -4   4  10       72.48      106.97      9.85 o 
  -2   4  10      428.09      423.69     11.96 o 
   0   4  10     2107.95     2211.01     37.01 o 
   2   4  10     2294.44     2348.06     37.50 o 
   4   4  10     3562.34     3479.49     66.61 o 
   6   4  10     2156.61     2157.19     48.40 o 
   8   4  10     2253.44     2262.62     52.99 o 
  10   4  10      216.82      251.77     19.34 o 
  12   4  10       92.26       75.96     15.42 o 
 -23   5  10       21.58        4.93     18.38 o 
 -21   5  10       29.69       31.73      8.01 o 
 -19   5  10        6.41        6.62      7.03 o 
 -17   5  10      241.13      284.14     10.60 o 
 -15   5  10      294.49      285.87     11.23 o 
 -13   5  10       61.46       76.01     10.85 o 
 -11   5  10       65.02       57.64      7.12 o 
  -9   5  10     1066.90     1102.12     27.47 o 
  -7   5  10     6096.52     6332.92     83.61 o 
  -5   5  10       99.02       92.94     12.89 o 
  -3   5  10      117.30      115.75      7.36 o 
  -1   5  10     1273.21     1212.09     40.86 o 
   1   5  10     2150.41     2180.78     30.04 o 
   3   5  10      611.52      589.46     35.25 o 
   5   5  10       46.60       26.70      9.38 o 
   7   5  10      278.54      283.18     21.60 o 
   9   5  10       93.80       80.04     22.55 o 
  11   5  10      226.88      225.00     20.74 o 
 -22   6  10      272.12      314.19     34.30 o 
 -20   6  10      546.33      598.19     19.84 o 
 -18   6  10      491.96      502.26     13.95 o 
 -16   6  10      411.13      398.80     13.90 o 
 -14   6  10      409.71      431.81     15.17 o 
 -12   6  10       83.37       88.03      8.73 o 
 -10   6  10       12.39        0.11      5.20 o 
  -8   6  10     1831.68     1797.25     38.00 o 
  -6   6  10     1956.23     1772.89     41.50 o 
  -4   6  10     3955.38     3921.26     49.16 o 
  -2   6  10     2130.33     2105.77     30.32 o 
   0   6  10     1044.52     1018.45     16.71 o 
   2   6  10     1701.53     1677.27     26.90 o 
   4   6  10      232.72      236.96     17.09 o 
   6   6  10      151.11      160.34     16.32 o 
   8   6  10      157.05      165.40     17.53 o 
  10   6  10      163.08      169.36     19.03 o 
 -21   7  10       12.87       -5.26     10.16 o 
 -19   7  10      148.67      146.87     11.51 o 
 -17   7  10        8.43       -1.99      5.83 o 
 -15   7  10       35.31       18.80      6.28 o 
 -13   7  10      366.52      394.78     14.86 o 
 -11   7  10      568.83      547.86     16.71 o 
  -9   7  10      107.11      141.83     11.59 o 
  -7   7  10      259.35      268.22     13.33 o 
  -5   7  10       16.88       13.14      5.47 o 
  -3   7  10      424.55      439.38     12.14 o 
  -1   7  10     1273.98     1258.58     23.01 o 
   1   7  10      390.28      353.86     11.21 o 
   3   7  10     1711.96     1709.22     43.62 o 
   5   7  10       18.68       -6.46     11.18 o 
   7   7  10        4.87        2.56     11.19 o 
   9   7  10       50.69       27.19     13.72 o 
 -20   8  10      525.32      523.46     21.35 o 
 -18   8  10      825.72      838.54     21.27 o 
 -16   8  10      142.74      147.62     10.08 o 
 -14   8  10      234.12      246.27     16.95 o 
 -12   8  10       25.83       24.68      6.86 o 
 -10   8  10      508.26      491.89     15.89 o 
  -8   8  10     5072.37     5201.57     89.20 o 
  -6   8  10     6968.73     7049.36    121.53 o 
  -4   8  10     4841.96     4750.23     58.83 o 
  -2   8  10     6188.67     6044.97     72.41 o 
   0   8  10     3393.62     3370.33     51.82 o 
   2   8  10      268.10      238.73     12.56 o 
   4   8  10      290.84      305.81     19.94 o 
   6   8  10      179.07      155.78     17.86 o 
   8   8  10        2.17       -3.74     12.18 o 
 -19   9  10      430.29      434.67     16.55 o 
 -17   9  10      829.35      870.22     21.93 o 
 -15   9  10      321.80      334.41     15.56 o 
 -13   9  10      306.73      282.90     14.15 o 
 -11   9  10      837.72      856.02     38.85 o 
  -9   9  10      447.29      444.51     18.89 o 
  -7   9  10      435.45      484.24     19.29 o 
  -5   9  10       47.02       54.30     10.52 o 
  -3   9  10     1700.17     1614.53     26.79 o 
  -1   9  10      725.61      719.07     18.79 o 
   1   9  10     1633.47     1695.46     33.19 o 
   3   9  10      749.26      778.84     29.22 o 
   5   9  10      572.27      572.27     27.33 o 
   7   9  10       15.20       -3.17     12.22 o 
 -18  10  10      285.58      277.63     18.24 o 
 -16  10  10      465.86      539.45     22.84 o 
 -14  10  10     1582.47     1547.59     55.92 o 
 -12  10  10     1063.21     1073.89     45.20 o 
 -10  10  10     1803.84     1843.36     45.68 o 
  -8  10  10     1087.15     1099.40     31.94 o 
  -6  10  10      332.08      301.09     16.39 o 
  -4  10  10        8.61       -0.74      7.36 o 
  -2  10  10       43.48       45.10      9.42 o 
   0  10  10      576.50      566.06     18.01 o 
   2  10  10      325.83      363.76     16.00 o 
   4  10  10      750.31      841.96     32.23 o 
   6  10  10      811.09      831.62     34.26 o 
 -17  11  10       46.10       41.61     11.65 o 
 -15  11  10        6.64       10.23      9.47 o 
 -13  11  10       31.14       38.10     11.04 o 
 -11  11  10        4.93       -7.64      8.05 o 
  -9  11  10        2.38        0.87      8.31 o 
  -7  11  10       11.39       15.42      8.23 o 
  -5  11  10      414.20      403.86     18.99 o 
  -3  11  10     1119.68     1167.50     45.77 o 
  -1  11  10       89.74      110.81     13.34 o 
   1  11  10       81.37       97.89     13.19 o 
   3  11  10      114.78      150.84     26.34 o 
   5  11  10      109.69       78.64     24.63 o 
 -16  12  10      892.77      992.12     40.56 o 
 -14  12  10     1089.21     1105.31     46.81 o 
 -12  12  10     1387.72     1510.92     40.73 o 
 -10  12  10     1267.87     1246.81     35.83 o 
  -8  12  10       73.38       83.70     12.19 o 
  -6  12  10       14.13       15.63      8.17 o 
  -4  12  10       55.42       73.68     10.99 o 
  -2  12  10       34.15       18.48     12.32 o 
   0  12  10       94.27       89.46     10.31 o 
   2  12  10      949.75     1010.15     34.11 o 
   4  12  10      652.77      576.68     44.35 o 
 -13  13  10        0.45       -8.73      8.73 o 
 -11  13  10      243.22      265.21     18.69 o 
  -9  13  10      595.05      623.65     31.27 o 
  -7  13  10      280.22      266.97     18.32 o 
  -5  13  10       57.70       54.44     17.24 o 
  -3  13  10        0.90        1.76     14.69 o 
  -1  13  10      368.52      364.66     19.59 o 
   1  13  10      242.54      316.87     21.99 o 
  -8  14  10      233.93      263.29     19.34 o 
  -6  14  10      616.11      642.67     26.59 o 
  -4  14  10      493.62      474.33     22.97 o 
 -23   1  11      104.84      123.25     19.04 o 
 -21   1  11      341.55      368.64     16.88 o 
 -19   1  11      340.92      349.30     12.92 o 
 -17   1  11      134.13      150.52      9.45 o 
 -15   1  11      714.08      685.51     14.56 o 
 -13   1  11     1475.57     1432.86     21.56 o 
 -11   1  11     4093.97     3997.51     56.81 o 
  -9   1  11    18700.76    18666.68    225.01 o 
  -7   1  11    14533.53    14242.42    173.51 o 
  -5   1  11    10391.70    10234.07    126.71 o 
  -3   1  11    12106.34    11843.88    144.51 o 
  -1   1  11      883.24      816.37     15.34 o 
   1   1  11     5161.67     4983.28     68.99 o 
   3   1  11     2528.83     2533.85     53.15 o 
   5   1  11       78.39       89.32     12.12 o 
   7   1  11      688.94      689.61     26.40 o 
   9   1  11      523.19      524.04     25.06 o 
  11   1  11      605.13      592.73     28.07 o 
 -24   2  11        0.39        7.82     11.87 o 
 -22   2  11      133.39      154.71     17.41 o 
 -20   2  11        0.40       -5.40      5.40 o 
 -18   2  11      105.62       76.04      8.06 o 
 -16   2  11      311.01      349.09     10.99 o 
 -14   2  11      200.41      194.40      8.22 o 
 -12   2  11     1745.68     1699.87     26.72 o 
 -10   2  11       25.07       31.34      7.98 o 
  -8   2  11      517.75      472.79     13.31 o 
  -6   2  11      309.85      313.78     10.87 o 
  -4   2  11     4548.23     4517.44     60.76 o 
  -2   2  11     1702.48     1734.77     27.69 o 
   0   2  11     3732.90     3641.14     39.94 o 
   2   2  11      188.55      187.74     13.26 o 
   4   2  11      163.67      162.16     13.26 o 
   6   2  11        0.21      -10.46     12.60 o 
   8   2  11      430.19      440.42     47.57 o 
  10   2  11      152.65      178.89     18.05 o 
 -23   3  11      234.52      267.63     22.31 o 
 -21   3  11        6.37       -4.99      5.58 o 
 -19   3  11      477.97      536.54     13.98 o 
 -17   3  11      869.99      842.61     17.02 o 
 -15   3  11       31.92       16.94      6.11 o 
 -13   3  11     1087.90     1163.21     24.70 o 
 -11   3  11     1822.89     1768.94     31.63 o 
  -9   3  11       77.07       82.46      8.35 o 
  -7   3  11      222.07      206.74     10.99 o 
  -5   3  11       57.31       33.26      6.07 o 
  -3   3  11       11.46       25.47      5.62 o 
  -1   3  11     1829.30     1695.88     24.37 o 
   1   3  11     2706.78     2636.53     41.41 o 
   3   3  11     2152.33     2269.51     49.18 o 
   5   3  11     2727.15     2550.22     54.98 o 
   7   3  11      132.95      169.36     15.72 o 
   9   3  11       42.24       46.59     15.92 o 
  11   3  11       29.83       57.13     13.67 o 
 -24   4  11       72.11       61.22     14.87 o 
 -22   4  11      126.80      142.17     11.14 o 
 -20   4  11      206.48      219.16     10.62 o 
 -18   4  11      124.68      131.17      8.14 o 
 -16   4  11       18.47       15.75      6.02 o 
 -14   4  11      215.10      188.43     14.93 o 
 -12   4  11       14.92        5.94      6.91 o 
 -10   4  11       25.58       20.76      9.57 o 
  -8   4  11        1.85        6.01      5.15 o 
  -6   4  11      446.23      519.08     16.75 o 
  -4   4  11       30.48       41.71      7.20 o 
  -2   4  11       10.08       17.17      4.69 o 
   0   4  11        2.31       -0.50      4.00 o 
   2   4  11      604.67      630.42     22.98 o 
   4   4  11       28.33       26.10      9.66 o 
   6   4  11      135.87      101.57     13.45 o 
   8   4  11       64.74       51.96     12.56 o 
  10   4  11        6.87       16.15     12.19 o 
 -23   5  11       41.94       83.75     22.93 o 
 -21   5  11      532.21      522.90     15.04 o 
 -19   5  11      362.84      388.16     14.15 o 
 -17   5  11     2301.40     2296.71     36.23 o 
 -15   5  11     1945.48     1956.00     36.33 o 
 -13   5  11     1788.42     1804.17     37.63 o 
 -11   5  11     2536.02     2574.43     42.35 o 
  -9   5  11      847.43      866.92     24.12 o 
  -7   5  11      147.64      154.31     20.47 o 
  -5   5  11      641.62      617.79     35.06 o 
  -3   5  11     1815.01     1758.88     30.28 o 
  -1   5  11     5766.04     5845.51     68.46 o 
   1   5  11     2251.05     2212.08     36.81 o 
   3   5  11     3681.07     3655.18     90.65 o 
   5   5  11     1281.82     1228.88     34.32 o 
   7   5  11      870.40      849.81     43.59 o 
   9   5  11       54.38       63.14     14.79 o 
 -22   6  11       69.85       76.42     11.47 o 
 -20   6  11       48.14       27.71      8.49 o 
 -18   6  11       50.10       42.84      9.55 o 
 -16   6  11      188.31      200.04     12.22 o 
 -14   6  11     1206.97     1194.03     26.50 o 
 -12   6  11     3946.21     3900.45     59.07 o 
 -10   6  11     2861.91     2920.55     62.39 o 
  -8   6  11        9.34        7.29      8.72 o 
  -6   6  11     1304.46     1318.72     25.31 o 
  -4   6  11      674.50      613.35     14.28 o 
  -2   6  11      945.45      941.69     20.54 o 
   0   6  11      825.06      788.07     16.06 o 
   2   6  11       62.41       71.09     24.07 o 
   4   6  11      275.86      324.10     19.71 o 
   6   6  11       62.89       70.49     13.90 o 
   8   6  11       83.94       80.62     20.09 o 
  10   6  11      112.36      164.67     20.65 o 
 -21   7  11      479.69      536.72     41.31 o 
 -19   7  11      265.94      262.90     13.41 o 
 -17   7  11      264.32      260.23     14.28 o 
 -15   7  11      388.18      372.22     15.21 o 
 -13   7  11      116.24      101.76      9.49 o 
 -11   7  11      539.63      593.23     17.70 o 
  -9   7  11      339.90      385.12     17.02 o 
  -7   7  11     5221.39     5451.99     94.20 o 
  -5   7  11     2330.32     2442.68     45.45 o 
  -3   7  11     4611.30     4650.59     57.98 o 
  -1   7  11     1764.61     1799.68     28.56 o 
   1   7  11      179.44      172.55     10.84 o 
   3   7  11       36.56       10.00      9.41 o 
   5   7  11       21.60       28.20     11.84 o 
   7   7  11        6.05        1.87     10.90 o 
   9   7  11       48.70       36.73     16.01 o 
 -20   8  11       48.73       48.93      9.12 o 
 -18   8  11        0.03       -7.02      7.02 o 
 -16   8  11      189.75      172.25     12.37 o 
 -14   8  11      210.88      210.67     22.95 o 
 -12   8  11      362.19      343.62     17.30 o 
 -10   8  11      252.11      280.66     15.80 o 
  -8   8  11      882.57      846.91     25.60 o 
  -6   8  11     1838.24     1837.94     33.27 o 
  -4   8  11       24.09       11.92      5.62 o 
  -2   8  11      386.26      378.75     12.21 o 
   0   8  11      332.42      320.04     11.54 o 
   2   8  11      123.55      178.71     15.96 o 
   4   8  11        3.01        1.15     10.35 o 
   6   8  11        0.05      -11.14     11.14 o 
   8   8  11        0.69      -14.31     14.31 o 
 -19   9  11      152.53      153.35     13.21 o 
 -17   9  11       73.54       62.96      9.95 o 
 -15   9  11      379.29      375.13     29.19 o 
 -13   9  11     2066.16     1978.47     38.24 o 
 -11   9  11     1329.62     1277.21     46.06 o 
  -9   9  11     3840.52     3774.77     70.67 o 
  -7   9  11     5413.08     5398.62     93.62 o 
  -5   9  11     6817.89     6592.19     90.27 o 
  -3   9  11      783.92      793.08     18.00 o 
  -1   9  11     2796.58     2752.64     39.96 o 
   1   9  11       77.96       93.70     10.07 o 
   3   9  11      184.29      183.28     35.72 o 
   5   9  11      261.66      296.34     25.77 o 
   7   9  11      520.76      517.66     29.14 o 
 -18  10  11       11.78       10.69     10.04 o 
 -16  10  11        2.85       -2.50      9.20 o 
 -14  10  11        0.30       -7.77      7.77 o 
 -12  10  11     1514.01     1544.38     44.54 o 
 -10  10  11      159.13      156.10     23.02 o 
  -8  10  11      111.47      122.53     12.38 o 
  -6  10  11      125.67      167.51     22.64 o 
  -4  10  11       79.43       76.81     11.00 o 
  -2  10  11     3353.10     3195.33     69.64 o 
   0  10  11      472.06      479.83     17.06 o 
   2  10  11      297.46      328.34     25.58 o 
   4  10  11       13.58       -8.24     22.08 o 
   6  10  11       96.56       81.40     18.36 o 
 -17  11  11      549.63      583.21     25.33 o 
 -15  11  11     1917.33     2062.32     76.96 o 
 -13  11  11      638.94      688.36     39.61 o 
 -11  11  11      769.26      788.19     27.93 o 
  -9  11  11      119.85      128.45     13.12 o 
  -7  11  11       50.94       51.11     19.99 o 
  -5  11  11      223.67      229.73     23.12 o 
  -3  11  11      262.41      252.63     15.96 o 
  -1  11  11      657.95      644.87     20.30 o 
   1  11  11     1401.13     1421.58     40.23 o 
   3  11  11     1284.01     1328.81     64.06 o 
 -14  12  11       17.23       16.18     11.18 o 
 -12  12  11       34.74       40.37     11.29 o 
 -10  12  11        0.86       -8.50      8.50 o 
  -8  12  11       25.83        5.34      8.35 o 
  -6  12  11      309.12      318.54     27.29 o 
  -4  12  11      373.95      346.95     18.86 o 
  -2  12  11       31.35       50.22     10.58 o 
   0  12  11       45.19       39.48     11.69 o 
   2  12  11      100.70      112.56     27.29 o 
 -11  13  11      273.55      262.00     18.86 o 
  -9  13  11      315.57      341.51     21.22 o 
  -7  13  11       76.43       38.99     10.65 o 
  -5  13  11      329.92      311.87     27.57 o 
  -3  13  11      278.38      264.18     18.49 o 
  -1  13  11      303.57      286.98     19.90 o 
 -24   0  12      144.06      132.46     25.20 o 
 -22   0  12        6.85       -8.74      9.11 o 
 -20   0  12       52.01       44.94      9.98 o 
 -18   0  12        4.27        1.35      7.41 o 
 -16   0  12     1486.61     1422.57     36.51 o 
 -14   0  12     2637.77     2593.44     53.41 o 
 -12   0  12     5231.26     5064.66    121.25 o 
 -10   0  12    21881.11    21725.70    450.86 o 
  -8   0  12     4179.94     3947.60     96.19 o 
  -6   0  12    17424.51    17025.99    354.96 o 
  -4   0  12     3359.31     3081.50     76.81 o 
  -2   0  12     2314.45     2071.25     55.18 o 
   0   0  12     1481.34     1416.25     31.69 o 
   2   0  12      164.17      215.27     21.03 o 
   4   0  12      448.26      332.59     26.53 o 
   6   0  12     1199.90     1340.77     54.40 o 
   8   0  12     1388.52     1472.14     59.70 o 
  10   0  12      751.20      781.18     45.29 o 
 -23   1  12      284.78      275.56     22.54 o 
 -21   1  12      127.53      132.23     10.34 o 
 -19   1  12       65.94       53.02      7.23 o 
 -17   1  12       52.39       52.25      8.86 o 
 -15   1  12      744.95      721.19     15.27 o 
 -13   1  12      501.35      485.13     13.23 o 
 -11   1  12      274.19      276.90     12.19 o 
  -9   1  12      438.40      476.80     14.00 o 
  -7   1  12     2617.19     2554.20     39.45 o 
  -5   1  12     1604.25     1465.51     25.68 o 
  -3   1  12     1278.34     1198.66     47.86 o 
  -1   1  12       18.17       15.95      4.16 o 
   1   1  12      711.74      684.16     23.72 o 
   3   1  12      732.88      814.72     26.86 o 
   5   1  12       48.84       27.48     10.78 o 
   7   1  12       93.75      107.37     14.67 o 
   9   1  12       14.33       -8.68     11.65 o 
 -24   2  12      300.39      295.69     23.21 o 
 -22   2  12        5.01       -6.49      6.49 o 
 -20   2  12      456.46      455.45     19.94 o 
 -18   2  12      450.83      421.20     12.63 o 
 -16   2  12     1625.02     1554.68     24.42 o 
 -14   2  12      739.05      683.18     16.12 o 
 -12   2  12     3244.23     3282.49     54.14 o 
 -10   2  12     2270.09     2153.35     35.61 o 
  -8   2  12     3194.79     3216.31     58.67 o 
  -6   2  12     6777.58     6712.84    135.40 o 
  -4   2  12     5066.26     5045.59     67.51 o 
  -2   2  12     1790.56     1692.92     24.98 o 
   0   2  12      608.11      590.65     16.10 o 
   2   2  12       17.71       24.16      9.11 o 
   4   2  12      991.20      952.48     30.06 o 
   6   2  12       19.04       35.67     11.08 o 
   8   2  12      445.13      426.85     23.11 o 
  10   2  12       38.22       33.36     14.40 o 
 -23   3  12       13.89       13.87     12.26 o 
 -21   3  12        7.12       -2.14      5.99 o 
 -19   3  12       67.69       65.58      7.20 o 
 -17   3  12     1294.30     1199.75     21.25 o 
 -15   3  12     5322.54     5006.30     75.53 o 
 -13   3  12     1655.65     1498.87     25.54 o 
 -11   3  12     3500.75     3466.04     63.43 o 
  -9   3  12     1041.22     1048.56     26.80 o 
  -7   3  12        4.52       -1.57      4.61 o 
  -5   3  12     1709.49     1858.08     37.80 o 
  -3   3  12      377.62      353.89     11.12 o 
  -1   3  12     1024.11     1041.32     16.58 o 
   1   3  12      772.28      715.66     24.30 o 
   3   3  12        4.65        5.06      8.29 o 
   5   3  12      476.00      461.42     21.22 o 
   7   3  12       26.16       45.67     12.46 o 
   9   3  12        5.82       -3.07     11.17 o 
 -24   4  12      141.31      166.47     19.76 o 
 -22   4  12      680.76      711.25     17.69 o 
 -20   4  12     1733.78     1766.07     28.42 o 
 -18   4  12     4366.96     4377.05     59.21 o 
 -16   4  12     4137.96     4144.06     75.19 o 
 -14   4  12     3568.87     3634.03     56.72 o 
 -12   4  12      270.50      309.62     12.96 o 
 -10   4  12      194.72      194.81     12.52 o 
  -8   4  12       50.60       54.04      7.37 o 
  -6   4  12      957.50      964.31     24.86 o 
  -4   4  12      899.79      925.46     38.95 o 
  -2   4  12     2879.06     2912.25     44.30 o 
   0   4  12     5236.34     5037.04     71.24 o 
   2   4  12     3308.20     3318.55     76.99 o 
   4   4  12     1517.08     1602.56     40.78 o 
   6   4  12      366.58      358.74     19.62 o 
   8   4  12      124.13       98.45     14.20 o 
  10   4  12       14.14       -9.47     18.95 o 
 -23   5  12       53.06       18.52     13.59 o 
 -21   5  12      135.51      140.12     11.76 o 
 -19   5  12      302.76      275.36     11.85 o 
 -17   5  12        0.21       -0.73      6.35 o 
 -15   5  12      582.49      588.59     18.36 o 
 -13   5  12     1110.45     1125.84     27.11 o 
 -11   5  12      255.89      217.07     24.64 o 
  -9   5  12      481.51      484.22     27.01 o 
  -7   5  12      352.89      366.32     15.33 o 
  -5   5  12      861.86      841.31     56.76 o 
  -3   5  12     1231.47     1219.78     24.33 o 
  -1   5  12      240.69      253.91      9.51 o 
   1   5  12       28.16       24.83      8.55 o 
   3   5  12      227.83      210.39     15.92 o 
   5   5  12      118.64      110.61     13.89 o 
   7   5  12      103.34       89.63     20.84 o 
   9   5  12        8.59       26.81     14.29 o 
 -22   6  12       43.17       50.28     13.55 o 
 -20   6  12      506.49      516.41     23.94 o 
 -18   6  12       19.55        5.71      6.79 o 
 -16   6  12     1273.58     1288.98     29.08 o 
 -14   6  12     1981.92     1938.30     36.73 o 
 -12   6  12      599.80      601.52     21.44 o 
 -10   6  12     4732.20     4689.95     82.22 o 
  -8   6  12     2069.73     2149.67     48.44 o 
  -6   6  12     2594.25     2700.01     43.09 o 
  -4   6  12      982.07      997.23     21.92 o 
  -2   6  12      518.38      520.88     17.98 o 
   0   6  12     1259.20     1273.01     26.18 o 
   2   6  12      657.24      701.96     36.20 o 
   4   6  12      108.41      104.41     20.09 o 
   6   6  12      205.04      184.57     18.36 o 
   8   6  12       39.11       37.23     14.81 o 
 -21   7  12        0.03       -8.02      8.02 o 
 -19   7  12        0.18       -6.71      6.71 o 
 -17   7  12      242.77      244.30     19.11 o 
 -15   7  12      152.72      133.11     11.16 o 
 -13   7  12       62.32       77.99     12.76 o 
 -11   7  12      678.75      615.45     22.31 o 
  -9   7  12      472.87      523.88     30.98 o 
  -7   7  12        8.69        3.15      9.57 o 
  -5   7  12      139.46      104.16      7.56 o 
  -3   7  12      967.69      985.47     21.53 o 
  -1   7  12      104.55      101.99      7.89 o 
   1   7  12        1.62        7.71      9.12 o 
   3   7  12       56.70       64.84     12.37 o 
   5   7  12      641.84      679.38     29.81 o 
   7   7  12       40.03       30.28     13.91 o 
 -20   8  12      426.79      435.41     19.07 o 
 -18   8  12      241.42      241.05     14.74 o 
 -16   8  12      149.56      156.55     12.34 o 
 -14   8  12     1937.98     2024.47     39.18 o 
 -12   8  12     2787.68     2580.68     54.09 o 
 -10   8  12     6198.75     6042.67    103.64 o 
  -8   8  12     9062.11     8876.20    142.84 o 
  -6   8  12     6027.50     5961.48     83.12 o 
  -4   8  12     2229.63     2244.57     34.09 o 
  -2   8  12     1524.26     1491.59     27.25 o 
   0   8  12      802.00      808.56     23.79 o 
   2   8  12       21.23       15.57     10.58 o 
   4   8  12      718.44      699.87     30.00 o 
   6   8  12      602.84      714.01     32.34 o 
 -19   9  12        0.08       -8.26      8.26 o 
 -17   9  12       24.11       10.33      8.64 o 
 -15   9  12       75.78      104.24     12.78 o 
 -13   9  12      957.98     1052.87     31.69 o 
 -11   9  12      488.26      528.71     21.64 o 
  -9   9  12        0.91        7.99      8.41 o 
  -7   9  12      101.96      107.39     11.25 o 
  -5   9  12      340.24      356.26     14.72 o 
  -3   9  12        2.97       -5.84      5.84 o 
  -1   9  12       66.76       72.17      8.02 o 
   1   9  12      255.49      246.39     19.83 o 
   3   9  12       17.82       24.40     12.14 o 
   5   9  12       31.29       21.08     24.16 o 
 -18  10  12      486.04      531.40     24.32 o 
 -16  10  12      238.50      326.60     23.50 o 
 -14  10  12      608.31      651.29     25.30 o 
 -12  10  12      971.42      952.82     47.76 o 
 -10  10  12      721.48      735.08     26.53 o 
  -8  10  12      992.10      961.49     63.78 o 
  -6  10  12      772.42      737.96     25.50 o 
  -4  10  12      842.96      895.80     27.66 o 
  -2  10  12     1801.69     1797.97     35.66 o 
   0  10  12      760.24      814.02     37.15 o 
   2  10  12      489.48      565.44     60.17 o 
   4  10  12      437.97      467.91     27.16 o 
 -17  11  12        0.01      -10.80     10.80 o 
 -15  11  12       26.10       24.35     11.38 o 
 -13  11  12       78.16       77.98     13.12 o 
 -11  11  12       92.50       63.31     12.10 o 
  -9  11  12       15.68       15.64     13.45 o 
  -7  11  12       12.13       -7.36      8.01 o 
  -5  11  12      277.18      271.45     19.23 o 
  -3  11  12        3.21       -3.03      8.31 o 
  -1  11  12       21.19        7.58     13.26 o 
   1  11  12        0.91       -5.12     17.43 o 
   3  11  12       34.02       32.02     22.93 o 
 -14  12  12      370.06      362.79     25.30 o 
 -12  12  12      754.82      778.59     29.21 o 
 -10  12  12      110.88      106.77     13.62 o 
  -8  12  12        7.19       17.08      9.78 o 
  -6  12  12        6.12       -1.61      8.76 o 
  -4  12  12      110.54      110.34     13.60 o 
  -2  12  12      570.64      493.29     24.07 o 
   0  12  12      514.95      523.79     32.41 o 
 -11  13  12      106.84      127.97     15.74 o 
  -9  13  12       22.81       28.88     11.98 o 
  -7  13  12       63.50       80.07     13.00 o 
  -5  13  12       42.14       29.89     11.41 o 
  -3  13  12      279.12      278.73     29.09 o 
 -23   1  13      287.32      365.86     15.54 o 
 -21   1  13       45.18       38.11      7.91 o 
 -19   1  13       33.76       53.41      7.79 o 
 -17   1  13      159.61      157.67      9.97 o 
 -15   1  13      922.71      945.28     23.26 o 
 -13   1  13     3543.97     3534.18     53.72 o 
 -11   1  13    11188.60    11001.37    161.92 o 
  -9   1  13     6427.12     6677.18     88.90 o 
  -7   1  13     4892.64     4697.14     65.10 o 
  -5   1  13     2715.28     2782.00     51.22 o 
  -3   1  13      263.64      255.98     12.17 o 
  -1   1  13     1309.12     1296.87     21.99 o 
   1   1  13      741.17      735.91     25.45 o 
   3   1  13      331.12      333.72     19.23 o 
   5   1  13      324.97      334.26     20.23 o 
   7   1  13      712.63      804.24     31.15 o 
   9   1  13      645.47      716.71     30.95 o 
 -24   2  13      227.79      219.31     22.09 o 
 -22   2  13       34.96       29.14      8.00 o 
 -20   2  13       15.92       12.73      8.20 o 
 -18   2  13      492.74      472.05     15.30 o 
 -16   2  13      996.55      981.64     20.86 o 
 -14   2  13     4745.45     4657.10     61.20 o 
 -12   2  13     2480.99     2391.25     39.63 o 
 -10   2  13      827.34      768.72     18.78 o 
  -8   2  13      308.83      292.44     11.59 o 
  -6   2  13      995.34      984.27     20.71 o 
  -4   2  13      204.26      178.32      8.86 o 
  -2   2  13      257.78      251.69     10.63 o 
   0   2  13     1618.15     1468.96     37.60 o 
   2   2  13     1181.09     1308.45     36.11 o 
   4   2  13      858.00      789.46     28.40 o 
   6   2  13      318.10      319.32     20.69 o 
   8   2  13       71.27       53.29     13.94 o 
 -23   3  13      200.08      230.57     13.13 o 
 -21   3  13     1652.55     1738.29     28.76 o 
 -19   3  13     1618.84     1560.90     26.02 o 
 -17   3  13     2703.32     2560.47     39.00 o 
 -15   3  13      741.82      727.30     17.67 o 
 -13   3  13      523.73      490.21     24.55 o 
 -11   3  13       17.17       13.49      5.62 o 
  -9   3  13       34.38       28.80      5.99 o 
  -7   3  13       84.40       89.56      7.21 o 
  -5   3  13     1021.86      996.04     20.83 o 
  -3   3  13     5134.94     5112.71     61.18 o 
  -1   3  13     3160.82     3156.93     49.40 o 
   1   3  13     2108.30     2008.03     46.77 o 
   3   3  13      530.40      573.06     23.60 o 
   5   3  13       11.09       12.32     10.22 o 
   7   3  13       68.61       50.23     13.22 o 
   9   3  13       21.41       -5.03     16.49 o 
 -24   4  13       53.50       87.19     17.15 o 
 -22   4  13        1.01       -6.53      6.53 o 
 -20   4  13        5.25       -1.78      5.64 o 
 -18   4  13       86.87       69.60      8.33 o 
 -16   4  13      270.17      271.65     12.32 o 
 -14   4  13      306.00      302.17     13.65 o 
 -12   4  13       32.43       16.17     14.97 o 
 -10   4  13       43.40       44.61     16.01 o 
  -8   4  13        3.99        0.98      5.02 o 
  -6   4  13       17.87       11.58     12.70 o 
  -4   4  13        4.83        5.70      5.96 o 
  -2   4  13       78.30       85.91      6.59 o 
   0   4  13        2.76       -7.76      7.76 o 
   2   4  13       96.21      103.46     16.96 o 
   4   4  13      158.08      170.48     15.59 o 
   6   4  13        1.30       -9.64      9.64 o 
   8   4  13       52.02       57.25     13.90 o 
 -23   5  13      305.95      374.65     17.59 o 
 -21   5  13     1060.36     1134.80     23.18 o 
 -19   5  13      612.30      631.81     18.23 o 
 -17   5  13     1299.10     1384.30     30.90 o 
 -15   5  13     1138.57     1188.07     27.65 o 
 -13   5  13      279.87      280.75     15.14 o 
 -11   5  13      552.31      579.49     38.19 o 
  -9   5  13       33.03       30.93     11.18 o 
  -7   5  13      414.81      456.67     26.34 o 
  -5   5  13     1129.56     1046.26     26.94 o 
  -3   5  13     3769.50     3801.30     56.43 o 
  -1   5  13     1364.61     1379.32     27.98 o 
   1   5  13     1315.36     1344.94     36.26 o 
   3   5  13     1283.22     1263.32     35.72 o 
   5   5  13       59.06       63.86     18.57 o 
   7   5  13      127.52      128.29     23.69 o 
 -22   6  13        0.16       -7.45      7.45 o 
 -20   6  13       20.82       16.49      6.58 o 
 -18   6  13      478.57      470.33     18.93 o 
 -16   6  13      914.30      900.10     24.25 o 
 -14   6  13      742.65      788.91     22.17 o 
 -12   6  13     1198.25     1161.14     31.83 o 
 -10   6  13     1023.53     1017.30     28.68 o 
  -8   6  13     1291.43     1253.88     54.59 o 
  -6   6  13      330.55      283.82     14.67 o 
  -4   6  13     1086.96     1070.02     23.53 o 
  -2   6  13      506.95      484.88     13.42 o 
   0   6  13      209.10      242.44     15.89 o 
   2   6  13      121.43      135.30     19.90 o 
   4   6  13       15.67       13.45     16.49 o 
   6   6  13      133.07      147.56     18.51 o 
 -21   7  13       26.16       16.70      9.58 o 
 -19   7  13        3.11       10.13      8.06 o 
 -17   7  13      219.25      254.19     18.60 o 
 -15   7  13      796.79      784.04     22.56 o 
 -13   7  13     2606.06     2555.78     54.23 o 
 -11   7  13     2082.12     2073.21     46.38 o 
  -9   7  13     1072.46     1019.20     29.48 o 
  -7   7  13     2156.46     2101.04     45.44 o 
  -5   7  13       14.27       -3.77      5.07 o 
  -3   7  13       73.97       64.49      7.10 o 
  -1   7  13        6.00        2.04      6.72 o 
   1   7  13       94.65       89.10     16.39 o 
   3   7  13      529.10      478.26     40.18 o 
   5   7  13      648.68      683.46     31.00 o 
 -20   8  13       35.82       31.48      9.70 o 
 -18   8  13       32.80       35.21      9.10 o 
 -16   8  13        8.90       -7.42      7.42 o 
 -14   8  13       30.14       14.46      9.12 o 
 -12   8  13      527.56      473.01     20.93 o 
 -10   8  13       51.95       36.96     11.09 o 
  -8   8  13      956.68      848.36     26.73 o 
  -6   8  13     1242.58     1208.17     30.72 o 
  -4   8  13      634.07      600.65     15.94 o 
  -2   8  13      333.25      356.32     12.80 o 
   0   8  13       15.71        6.49      9.89 o 
   2   8  13       13.33        0.87     11.25 o 
   4   8  13      337.93      299.27     23.55 o 
 -19   9  13       96.80       87.34     11.87 o 
 -17   9  13      371.28      416.25     20.52 o 
 -15   9  13      457.59      502.51     35.66 o 
 -13   9  13      893.35      935.95     30.51 o 
 -11   9  13      576.58      575.15     50.98 o 
  -9   9  13     1094.92     1061.46     31.28 o 
  -7   9  13     3335.42     3249.49     64.28 o 
  -5   9  13      399.27      395.39     26.69 o 
  -3   9  13     1031.78     1035.58     21.90 o 
  -1   9  13     1082.17     1056.77     28.69 o 
   1   9  13      461.75      477.63     24.84 o 
   3   9  13      383.08      430.89     26.22 o 
 -18  10  13      101.60      105.37     14.60 o 
 -16  10  13       78.12       51.97     12.51 o 
 -14  10  13       16.38       -7.27      9.03 o 
 -12  10  13      137.28      123.45     13.93 o 
 -10  10  13       69.48      102.36     12.48 o 
  -8  10  13      412.50      379.18     18.98 o 
  -6  10  13       18.14       10.97      8.77 o 
  -4  10  13     1024.47      968.85     29.52 o 
  -2  10  13      257.50      294.29     24.07 o 
   0  10  13      289.41      308.20     22.07 o 
   2  10  13      150.74      188.25     20.75 o 
 -15  11  13      340.21      326.98     20.40 o 
 -13  11  13       82.93       68.15     12.89 o 
 -11  11  13       34.35       26.17     10.60 o 
  -9  11  13       84.21       82.57     12.65 o 
  -7  11  13      100.67      107.63     13.47 o 
  -5  11  13      623.66      584.55     23.54 o 
  -3  11  13      679.02      649.46     24.77 o 
  -1  11  13      523.37      537.44     32.60 o 
   1  11  13      484.69      450.64     39.23 o 
 -12  12  13        5.05       15.87     10.56 o 
 -10  12  13        6.00       -4.74      9.19 o 
  -8  12  13      110.60      125.54     14.73 o 
  -6  12  13      255.61      266.60     18.78 o 
  -4  12  13        0.03        8.01     10.22 o 
  -2  12  13        0.98      -11.75     14.21 o 
 -24   0  14       12.53       -8.52     10.52 o 
 -22   0  14       64.08       65.23     16.11 o 
 -20   0  14        3.61       -8.40      8.97 o 
 -18   0  14     1580.80     1596.88     42.07 o 
 -16   0  14      343.89      334.09     24.26 o 
 -14   0  14     2534.46     2445.84     71.67 o 
 -12   0  14     7168.37     6891.83    160.39 o 
 -10   0  14     6857.22     6718.89    155.45 o 
  -8   0  14     4882.65     4923.60    118.57 o 
  -6   0  14     5892.68     5862.94    136.44 o 
  -4   0  14     1849.32     1841.70     53.65 o 
  -2   0  14       96.41       84.99      9.83 o 
   0   0  14      166.12      192.34     21.79 o 
   2   0  14     5398.13     4858.91    129.94 o 
   4   0  14      904.19      967.70     46.62 o 
   6   0  14     1662.88     1637.87     64.82 o 
   8   0  14     1151.96     1364.78     61.41 o 
 -23   1  14       30.42       23.90      8.37 o 
 -21   1  14       29.43       23.95      7.51 o 
 -19   1  14       12.05        4.39      6.31 o 
 -17   1  14     1474.75     1317.32     29.35 o 
 -15   1  14      102.41       77.45     10.49 o 
 -13   1  14      183.99      208.34     13.86 o 
 -11   1  14        0.24       -6.83     12.60 o 
  -9   1  14       21.68       13.90      6.69 o 
  -7   1  14     1608.15     1524.99     34.31 o 
  -5   1  14      182.41      199.17     12.23 o 
  -3   1  14       56.66       61.87      8.30 o 
  -1   1  14        0.42        1.80      8.31 o 
   1   1  14      136.85      146.58     15.06 o 
   3   1  14     1209.79     1196.86     36.32 o 
   5   1  14       23.07        9.48     11.31 o 
   7   1  14        1.20       -6.06     18.00 o 
 -24   2  14       44.06       52.63      9.70 o 
 -22   2  14        9.39        4.15      7.51 o 
 -20   2  14      238.64      284.43     13.56 o 
 -18   2  14      158.61      198.86     11.32 o 
 -16   2  14      228.94      246.09     11.62 o 
 -14   2  14       49.18       48.16      7.47 o 
 -12   2  14      763.53      740.93     19.18 o 
 -10   2  14       64.20       70.12      7.69 o 
  -8   2  14     1844.98     1815.45     32.10 o 
  -6   2  14     1034.46     1041.57     21.95 o 
  -4   2  14     1471.16     1476.24     32.91 o 
  -2   2  14     1256.21     1287.62     25.39 o 
   0   2  14      679.92      643.12     24.99 o 
   2   2  14     1905.48     1787.14     51.56 o 
   4   2  14      485.73      480.00     23.29 o 
   6   2  14      234.60      244.09     21.32 o 
   8   2  14       39.93       62.34     15.40 o 
 -23   3  14       12.40        5.02      7.79 o 
 -21   3  14       24.55       22.69      6.86 o 
 -19   3  14        6.95        6.33      6.38 o 
 -17   3  14      650.41      569.32     16.53 o 
 -15   3  14       26.06       52.76      7.72 o 
 -13   3  14      494.32      513.64     16.70 o 
 -11   3  14       65.97       76.13      7.66 o 
  -9   3  14      251.72      292.05     12.14 o 
  -7   3  14      112.40      100.81      8.09 o 
  -5   3  14       26.70       39.26      6.14 o 
  -3   3  14      644.49      629.99     14.81 o 
  -1   3  14       16.86        4.48      8.66 o 
   1   3  14       41.36       17.62     10.45 o 
   3   3  14      467.63      492.67     22.97 o 
   5   3  14        8.56        6.05     10.56 o 
   7   3  14      133.87      103.66     16.96 o 
 -22   4  14      978.02     1044.27     22.64 o 
 -20   4  14     1213.95     1188.16     25.71 o 
 -18   4  14      848.48      878.71     21.23 o 
 -16   4  14     1806.09     1767.26     30.96 o 
 -14   4  14      348.44      301.33     13.45 o 
 -12   4  14      525.70      553.00     21.03 o 
 -10   4  14     1537.60     1494.86     50.61 o 
  -8   4  14     4161.47     4319.31     78.15 o 
  -6   4  14     4219.40     4205.58     52.42 o 
  -4   4  14     3066.20     2958.88     40.41 o 
  -2   4  14     5313.58     5156.92    110.38 o 
   0   4  14     1012.26     1028.11     32.02 o 
   2   4  14      189.21      207.90     16.59 o 
   4   4  14        4.17       -9.28      9.28 o 
   6   4  14        3.51      -10.71     10.71 o 
 -23   5  14       12.82       16.31      7.91 o 
 -21   5  14       13.50       -1.89      7.53 o 
 -19   5  14      128.63      157.61     15.06 o 
 -17   5  14       63.49       82.88      7.70 o 
 -15   5  14      163.46      216.36     15.54 o 
 -13   5  14       92.35       81.41     11.18 o 
 -11   5  14       18.53       13.59      8.09 o 
  -9   5  14      184.19      193.71     25.87 o 
  -7   5  14     1582.37     1526.58     68.43 o 
  -5   5  14       91.29      105.15     10.35 o 
  -3   5  14       50.75       68.20      8.23 o 
  -1   5  14      370.01      343.52     25.01 o 
   1   5  14      919.16      902.24     30.20 o 
   3   5  14      238.52      271.78     26.43 o 
   5   5  14       28.66       39.98     18.95 o 
 -22   6  14      351.14      427.55     17.29 o 
 -20   6  14      397.93      371.91     15.59 o 
 -18   6  14      369.43      394.97     18.32 o 
 -16   6  14     1070.29     1124.46     28.06 o 
 -14   6  14     1134.36     1185.20     36.01 o 
 -12   6  14     1186.17     1171.88     41.22 o 
 -10   6  14     3275.87     3238.12     63.29 o 
  -8   6  14     1197.34     1205.84     33.26 o 
  -6   6  14      879.66      883.86     26.20 o 
  -4   6  14      295.61      312.66     13.24 o 
  -2   6  14      345.90      328.85     14.11 o 
   0   6  14      443.40      436.43     30.89 o 
   2   6  14      161.16      224.36     25.01 o 
   4   6  14      294.29      322.91     31.08 o 
   6   6  14      262.97      272.67     23.45 o 
 -21   7  14        4.77        0.46      9.08 o 
 -19   7  14      342.64      334.82     16.79 o 
 -17   7  14      342.63      325.18     16.20 o 
 -15   7  14      215.03      189.75     15.52 o 
 -13   7  14        1.45        3.11      8.01 o 
 -11   7  14      573.90      574.74     22.65 o 
  -9   7  14       24.22       45.96      9.92 o 
  -7   7  14      109.81       96.30     10.62 o 
  -5   7  14       76.68       62.73      8.50 o 
  -3   7  14       76.30       71.38      7.55 o 
  -1   7  14      524.58      543.06     24.66 o 
   1   7  14      340.72      351.66     21.92 o 
   3   7  14      248.18      231.08     20.69 o 
   5   7  14        2.78      -12.71     12.71 o 
 -20   8  14       28.06       20.53      9.56 o 
 -18   8  14       45.86       34.02      9.90 o 
 -16   8  14      597.77      637.99     21.93 o 
 -14   8  14     2281.81     2381.22     75.83 o 
 -12   8  14     3207.49     3022.29     62.61 o 
 -10   8  14     1690.51     1726.21     42.08 o 
  -8   8  14      874.30      867.39     27.81 o 
  -6   8  14      110.06       80.26      9.35 o 
  -4   8  14       10.05        3.74      6.53 o 
  -2   8  14       93.21       91.74     10.15 o 
   0   8  14      167.06      130.02     15.56 o 
   2   8  14      407.12      464.11     25.79 o 
   4   8  14      641.71      669.95     32.21 o 
 -19   9  14      162.77      188.44     15.01 o 
 -17   9  14      694.96      772.89     31.48 o 
 -15   9  14      191.89      198.57     16.23 o 
 -13   9  14      210.49      202.59     16.41 o 
 -11   9  14       97.37       99.68     12.13 o 
  -9   9  14      625.17      636.28     24.29 o 
  -7   9  14      251.02      273.42     13.88 o 
  -5   9  14        0.12       -3.70      6.90 o 
  -3   9  14      171.22      181.97     12.25 o 
  -1   9  14      244.10      246.38     19.97 o 
   1   9  14      471.27      468.11     25.85 o 
   3   9  14      154.28      144.14     19.38 o 
 -16  10  14      473.78      464.81     22.78 o 
 -14  10  14      440.73      439.30     50.88 o 
 -12  10  14      505.87      506.63     22.84 o 
 -10  10  14      333.70      363.12     19.36 o 
  -8  10  14      762.18      812.96     27.97 o 
  -6  10  14     1268.94     1272.78     35.71 o 
  -4  10  14     1755.78     1820.40     43.89 o 
  -2  10  14     1684.90     1653.60     58.38 o 
   0  10  14      868.95      847.14     33.81 o 
 -15  11  14       45.08       58.68     13.45 o 
 -13  11  14        2.13       -9.41      9.41 o 
 -11  11  14        0.24       -8.51      9.12 o 
  -9  11  14       90.05      101.25     13.93 o 
  -7  11  14       18.15       12.75     10.04 o 
  -5  11  14      225.61      234.46     17.34 o 
  -3  11  14      332.63      342.43     27.67 o 
 -12  12  14       38.15       48.15     12.52 o 
 -10  12  14       24.76        6.84     10.79 o 
  -8  12  14      420.56      399.38     32.59 o 
  -6  12  14     1078.44     1067.47     34.27 o 
 -23   1  15      190.87      157.60     16.45 o 
 -21   1  15      188.50      177.75     16.27 o 
 -19   1  15      811.03      836.85     24.14 o 
 -17   1  15     2756.83     2667.44     79.06 o 
 -15   1  15     1980.09     1889.71     43.70 o 
 -13   1  15     1247.84     1265.19     32.97 o 
 -11   1  15     1673.38     1565.90     37.00 o 
  -9   1  15        9.71       15.22      6.95 o 
  -7   1  15      195.25      189.24     12.66 o 
  -5   1  15      781.72      774.48     22.92 o 
  -3   1  15      323.27      381.00     12.23 o 
  -1   1  15      969.72      884.00     30.08 o 
   1   1  15      887.02     1043.54     34.04 o 
   3   1  15      391.98      391.56     21.87 o 
   5   1  15      512.07      522.51     26.26 o 
 -24   2  15       33.39       36.77     10.07 o 
 -22   2  15      432.52      447.52     17.00 o 
 -20   2  15      250.58      289.93     15.97 o 
 -18   2  15       24.67       -7.17      7.17 o 
 -16   2  15      163.59      178.96     12.04 o 
 -14   2  15        1.86        6.64      6.19 o 
 -12   2  15     1864.44     1738.90     38.12 o 
 -10   2  15       26.41       24.78      8.23 o 
  -8   2  15       60.73       75.54      8.15 o 
  -6   2  15        1.17       -1.87     10.52 o 
  -4   2  15     2365.08     2295.62     45.98 o 
  -2   2  15     2056.59     2111.83     70.14 o 
   0   2  15      681.44      682.15     26.53 o 
   2   2  15      154.56      180.38     19.71 o 
   4   2  15        4.31        2.81     10.17 o 
   6   2  15       35.28       45.39     15.92 o 
 -23   3  15      186.88      205.63     21.44 o 
 -21   3  15      517.82      560.54     28.28 o 
 -19   3  15      450.55      465.09     18.65 o 
 -17   3  15      103.88      124.24     12.13 o 
 -15   3  15      935.45      948.31     25.84 o 
 -13   3  15     2747.12     2587.83     44.07 o 
 -11   3  15     1504.77     1499.92     39.49 o 
  -9   3  15     3888.43     3855.26     57.70 o 
  -7   3  15     6331.66     6460.95     87.72 o 
  -5   3  15     3526.83     3648.68     54.37 o 
  -3   3  15     2969.09     2945.13     78.21 o 
  -1   3  15     1080.80     1090.83     33.30 o 
   1   3  15       58.18       78.05     12.80 o 
   3   3  15       77.04       78.58     13.60 o 
   5   3  15       11.05        8.61     11.79 o 
 -22   4  15       78.12       80.94     10.27 o 
 -20   4  15        0.93       -5.51      6.49 o 
 -18   4  15        1.88       -4.65      6.47 o 
 -16   4  15       81.43       67.91      8.82 o 
 -14   4  15      162.64      117.48     10.12 o 
 -12   4  15      211.19      185.76     14.04 o 
 -10   4  15      121.00      108.84      9.36 o 
  -8   4  15       28.90       22.28      6.60 o 
  -6   4  15       43.76       50.46      7.49 o 
  -4   4  15       16.71        7.57      5.67 o 
  -2   4  15        1.77       -5.80      9.95 o 
   0   4  15       10.85       -0.14      9.36 o 
   2   4  15      309.40      298.14     21.51 o 
   4   4  15        6.34       -2.06     11.27 o 
 -23   5  15      543.61      527.05     31.26 o 
 -21   5  15      463.79      485.31     23.28 o 
 -19   5  15      873.59      915.72     28.70 o 
 -17   5  15      444.17      491.98     16.35 o 
 -15   5  15     1095.40     1081.76     32.23 o 
 -13   5  15     1183.68     1211.36     34.11 o 
 -11   5  15      957.36      974.15     29.46 o 
  -9   5  15     2407.92     2374.62     50.61 o 
  -7   5  15     3557.42     3545.62     66.78 o 
  -5   5  15     2338.32     2315.33     44.81 o 
  -3   5  15     1254.92     1232.44     27.92 o 
  -1   5  15       49.21       63.97     11.98 o 
   1   5  15      193.09      202.16     17.25 o 
   3   5  15       67.07       80.91     20.65 o 
   5   5  15       14.94      -11.37     17.05 o 
 -22   6  15       50.55       46.85      9.87 o 
 -20   6  15      312.68      321.49     18.24 o 
 -18   6  15       24.28       27.74      9.26 o 
 -16   6  15      243.96      244.88     17.41 o 
 -14   6  15       71.06       79.23     11.96 o 
 -12   6  15      678.75      687.67     24.59 o 
 -10   6  15     1189.36     1227.08     64.06 o 
  -8   6  15       77.98       62.78     10.64 o 
  -6   6  15       40.45       39.33      9.00 o 
  -4   6  15      210.38      204.17     11.79 o 
  -2   6  15      387.33      437.36     21.54 o 
   0   6  15      524.39      577.81     36.58 o 
   2   6  15        1.26       -1.52     15.35 o 
   4   6  15       22.31       32.40     19.71 o 
 -21   7  15       44.19       45.84     10.13 o 
 -19   7  15       70.15       60.61     11.17 o 
 -17   7  15     1776.06     1786.76     45.84 o 
 -15   7  15     1096.78     1140.84     34.30 o 
 -13   7  15     2518.62     2474.52     54.56 o 
 -11   7  15      730.48      736.34     26.33 o 
  -9   7  15     2217.67     2119.82     48.06 o 
  -7   7  15      149.36      136.14     10.93 o 
  -5   7  15      620.13      593.91     18.68 o 
  -3   7  15      309.73      308.80     15.15 o 
  -1   7  15      640.74      654.85     51.74 o 
   1   7  15      940.38     1016.45     78.65 o 
   3   7  15      971.25      982.82     37.67 o 
 -20   8  15       33.25       14.63      9.99 o 
 -18   8  15       34.18       26.91      9.61 o 
 -16   8  15       13.82       -0.38      8.97 o 
 -14   8  15      146.66      148.22     15.04 o 
 -12   8  15       53.94       62.62     11.38 o 
 -10   8  15       88.98       78.62     11.68 o 
  -8   8  15       51.03       34.14      8.26 o 
  -6   8  15      802.16      758.81     21.89 o 
  -4   8  15        0.54       -5.22      6.73 o 
  -2   8  15      146.18      111.18     15.61 o 
   0   8  15       10.95        7.10     11.96 o 
   2   8  15        6.51        2.74     13.23 o 
 -17   9  15      690.56      725.94     49.75 o 
 -15   9  15     1332.76     1393.36     58.00 o 
 -13   9  15      799.19      849.56     30.14 o 
 -11   9  15     1119.08     1202.97     35.65 o 
  -9   9  15      436.46      546.14     22.91 o 
  -7   9  15      315.20      302.56     14.32 o 
  -5   9  15      129.05      101.01     10.86 o 
  -3   9  15      592.26      579.28     24.57 o 
  -1   9  15      217.38      231.45     21.07 o 
   1   9  15      509.92      482.44     37.90 o 
 -16  10  15        8.37       -1.58     23.31 o 
 -14  10  15       28.19       35.29     11.59 o 
 -12  10  15      315.00      330.11     20.41 o 
 -10  10  15      364.66      377.88     36.29 o 
  -8  10  15      169.38      134.80     15.00 o 
  -6  10  15        3.29       -6.63      8.98 o 
  -4  10  15        1.85       -4.36     13.07 o 
 -13  11  15        4.03        0.38     14.21 o 
 -11  11  15      157.24      176.28     16.75 o 
  -9  11  15      570.44      536.20     37.05 o 
  -7  11  15      939.87      959.13     38.19 o 
  -5  11  15      985.19     1008.08     34.78 o 
 -24   0  16       32.14       13.88     12.52 o 
 -22   0  16      825.08      889.24     33.14 o 
 -20   0  16     1024.63     1162.17     50.03 o 
 -18   0  16     2835.89     3077.88     90.25 o 
 -16   0  16     2953.85     2997.26     86.84 o 
 -14   0  16      569.08      660.83     33.92 o 
 -12   0  16      690.84      626.55     31.65 o 
 -10   0  16      401.66      382.42     24.45 o 
  -8   0  16       43.45       51.16     12.89 o 
  -6   0  16      148.91      116.35     15.35 o 
  -4   0  16      768.79      807.92     33.92 o 
  -2   0  16      567.38      615.15     35.82 o 
   0   0  16     6111.83     6336.04    163.91 o 
   2   0  16     2238.71     2068.18     74.88 o 
   4   0  16      571.21      636.18     40.93 o 
 -23   1  16      144.93      156.85     12.74 o 
 -21   1  16      444.51      425.93     18.65 o 
 -19   1  16      138.83      131.23     18.57 o 
 -17   1  16       10.64       18.24      9.29 o 
 -15   1  16       97.90      132.14     13.26 o 
 -13   1  16      750.38      707.62     35.16 o 
 -11   1  16        8.85       -3.55      7.14 o 
  -9   1  16       60.63       62.37      9.09 o 
  -7   1  16     1403.39     1442.32     40.18 o 
  -5   1  16     2143.86     2172.07     83.32 o 
  -3   1  16     2995.03     2890.96     63.28 o 
  -1   1  16      264.51      259.34     20.84 o 
   1   1  16      799.98      765.12     29.88 o 
   3   1  16        9.24       -2.54     11.19 o 
   5   1  16       51.13       42.68     14.84 o 
 -22   2  16      224.03      246.85     18.64 o 
 -20   2  16      315.58      387.23     17.83 o 
 -18   2  16      499.69      501.88     22.23 o 
 -16   2  16      226.29      256.94     14.18 o 
 -14   2  16     1452.19     1536.42     31.88 o 
 -12   2  16     1374.72     1402.10     29.40 o 
 -10   2  16     1884.40     1933.14     35.75 o 
  -8   2  16     1652.34     1633.62     39.24 o 
  -6   2  16      920.99     1017.11     27.87 o 
  -4   2  16      310.39      332.77     13.89 o 
  -2   2  16      552.40      603.86     30.13 o 
   0   2  16      360.48      382.63     21.70 o 
   2   2  16      741.63      653.45     39.42 o 
   4   2  16       73.22       77.98     15.32 o 
 -23   3  16        0.13      -11.56     11.56 o 
 -21   3  16       35.82       32.66      9.87 o 
 -19   3  16        1.17       -0.28      7.10 o 
 -17   3  16      126.43      120.61     10.84 o 
 -15   3  16     1963.91     1761.44     35.02 o 
 -13   3  16      923.36      794.18     21.77 o 
 -11   3  16     1165.88     1185.46     26.62 o 
  -9   3  16      295.20      309.66     13.62 o 
  -7   3  16       81.18      100.07      9.22 o 
  -5   3  16      361.25      378.76     13.99 o 
  -3   3  16      201.60      172.06     16.08 o 
  -1   3  16       82.11       51.53     11.25 o 
   1   3  16      226.86      223.03     18.89 o 
   3   3  16        7.05        2.71     10.89 o 
 -22   4  16      269.30      299.95     15.33 o 
 -20   4  16      328.58      364.64     17.38 o 
 -18   4  16        4.36       -6.13      6.57 o 
 -16   4  16        5.37        1.86      7.27 o 
 -14   4  16      146.04      156.19     11.94 o 
 -12   4  16     2523.78     2394.61     42.61 o 
 -10   4  16     3528.07     3404.07     66.17 o 
  -8   4  16     5156.55     5010.57     72.42 o 
  -6   4  16     2676.12     2723.48     46.53 o 
  -4   4  16     1557.87     1583.40     39.81 o 
  -2   4  16      483.78      413.58     25.39 o 
   0   4  16        6.60       -8.91      8.91 o 
   2   4  16        4.71       -6.80      9.98 o 
   4   4  16        9.70      -10.97     10.97 o 
 -21   5  16      562.48      606.19     19.79 o 
 -19   5  16        4.46       -7.12      7.12 o 
 -17   5  16        0.76      -10.95     11.89 o 
 -15   5  16        7.93       -3.82      7.06 o 
 -13   5  16      537.30      522.65     23.46 o 
 -11   5  16      413.48      379.04     13.24 o 
  -9   5  16      445.19      445.53     14.23 o 
  -7   5  16       46.60       52.34      8.26 o 
  -5   5  16      390.50      428.69     14.01 o 
  -3   5  16      434.73      430.36     41.98 o 
  -1   5  16      144.18      172.85     17.07 o 
   1   5  16        0.03       -9.70      9.70 o 
   3   5  16      131.58      131.13     24.26 o 
 -20   6  16       44.73       29.86      9.06 o 
 -18   6  16      716.94      753.95     23.40 o 
 -16   6  16     1101.81     1199.69     36.18 o 
 -14   6  16      417.77      463.56     26.34 o 
 -12   6  16     1689.98     1648.19     41.95 o 
 -10   6  16      505.03      579.10     28.81 o 
  -8   6  16      398.29      367.21     18.56 o 
  -6   6  16      457.74      470.30     24.24 o 
  -4   6  16      695.17      735.15     41.41 o 
  -2   6  16      748.42      707.08     41.12 o 
   0   6  16      439.01      495.93     35.44 o 
   2   6  16      198.20      235.16     28.99 o 
 -19   7  16        1.87       10.31     10.98 o 
 -17   7  16       98.90      129.75     18.00 o 
 -15   7  16      144.37      136.91     14.27 o 
 -13   7  16       14.10       -8.46      8.47 o 
 -11   7  16       16.32       16.62      9.98 o 
  -9   7  16      152.52      170.33     14.39 o 
  -7   7  16      195.11      215.32     24.02 o 
  -5   7  16      343.26      331.16     14.97 o 
  -3   7  16      285.38      289.71     48.32 o 
  -1   7  16      408.21      407.98     24.54 o 
   1   7  16       32.19        5.24     12.93 o 
 -18   8  16      259.03      256.93     19.66 o 
 -16   8  16      917.63      965.50     32.97 o 
 -14   8  16      384.95      377.55     20.63 o 
 -12   8  16       16.94        1.50      8.39 o 
 -10   8  16       67.15       51.38     12.70 o 
  -8   8  16       17.17        5.86      7.17 o 
  -6   8  16       38.81       26.07      8.44 o 
  -4   8  16       24.21       21.65     25.77 o 
  -2   8  16      769.86      799.93     32.25 o 
   0   8  16      342.96      367.96     25.52 o 
 -17   9  16       44.27       28.20     17.72 o 
 -15   9  16      135.52      149.44     15.88 o 
 -13   9  16      523.49      540.50     36.67 o 
 -11   9  16      526.27      564.54     28.24 o 
  -9   9  16       96.32       86.90     13.06 o 
  -7   9  16       21.05        8.84      8.09 o 
  -5   9  16      209.32      230.63     14.22 o 
  -3   9  16        1.43      -15.54     15.54 o 
  -1   9  16       36.09       43.87     15.15 o 
 -14  10  16      275.89      257.06     19.68 o 
 -12  10  16      120.85      116.68     14.00 o 
 -10  10  16      453.37      472.16     22.44 o 
  -8  10  16      810.34      792.09     38.00 o 
  -6  10  16      493.46      512.60     23.58 o 
  -4  10  16      355.42      340.91     29.37 o 
  -9  11  16        0.16        6.78     11.03 o 
 -23   1  17       36.10       12.65      9.68 o 
 -21   1  17      254.94      276.64     27.00 o 
 -19   1  17      916.12      904.97     30.55 o 
 -17   1  17     1372.27     1375.39     37.99 o 
 -15   1  17      416.33      432.00     19.76 o 
 -13   1  17      643.97      597.42     22.65 o 
 -11   1  17       11.81        0.66      7.35 o 
  -9   1  17       40.02       26.50      8.70 o 
  -7   1  17      263.75      287.71     15.73 o 
  -5   1  17      608.23      540.69     34.78 o 
  -3   1  17      966.47      938.35     32.76 o 
  -1   1  17      461.89      556.78     26.00 o 
   1   1  17      758.95      786.84     31.34 o 
   3   1  17      420.86      395.58     24.59 o 
 -22   2  17       18.71        5.44      9.44 o 
 -20   2  17       12.89       -0.08      9.29 o 
 -18   2  17       90.01       87.21     16.77 o 
 -16   2  17       23.33       10.96      9.66 o 
 -14   2  17     1838.09     1824.23     44.16 o 
 -12   2  17     1024.86      988.51     30.15 o 
 -10   2  17       94.21       89.60     10.97 o 
  -8   2  17        0.97       -8.72      8.72 o 
  -6   2  17      502.27      564.08     21.30 o 
  -4   2  17      637.49      642.94     27.07 o 
  -2   2  17      398.28      335.68     21.09 o 
   0   2  17      189.67      168.25     17.00 o 
   2   2  17       75.79       80.43     15.45 o 
 -23   3  17      172.71      161.01     14.95 o 
 -21   3  17       63.77       52.44     12.44 o 
 -19   3  17      239.98      269.60     15.42 o 
 -17   3  17       51.87       72.15      9.76 o 
 -15   3  17      684.97      723.66     38.13 o 
 -13   3  17     1070.06     1079.88     26.30 o 
 -11   3  17     1863.33     1903.36     36.51 o 
  -9   3  17     3614.53     3605.11     56.75 o 
  -7   3  17     2854.75     2861.17     47.10 o 
  -5   3  17     1259.32     1281.13     41.89 o 
  -3   3  17      199.46      209.45     19.61 o 
  -1   3  17       63.74       70.76     12.80 o 
   1   3  17        4.83      -10.45     10.45 o 
   3   3  17      178.82      153.59     18.55 o 
 -22   4  17       10.52       -2.11      8.10 o 
 -20   4  17       39.30       29.17     12.37 o 
 -18   4  17        1.06       12.80     10.43 o 
 -16   4  17        0.04       -2.99      9.59 o 
 -14   4  17       34.69       16.78      7.79 o 
 -12   4  17        0.00        0.35      6.93 o 
 -10   4  17       31.02       35.40      8.04 o 
  -8   4  17       41.39       36.16      8.15 o 
  -6   4  17       19.27       20.59      7.02 o 
  -4   4  17        2.80       -1.80      8.93 o 
  -2   4  17        9.08       -9.68      9.89 o 
   0   4  17        2.77       12.41     11.12 o 
   2   4  17        0.04      -10.89     10.89 o 
 -21   5  17       44.87       46.66     13.68 o 
 -19   5  17      111.55      128.90     12.14 o 
 -17   5  17      536.12      555.34     22.14 o 
 -15   5  17      981.23      953.94     25.79 o 
 -13   5  17     1744.29     1667.46     34.73 o 
 -11   5  17     2804.49     2861.93     49.29 o 
  -9   5  17     3966.92     3924.79     61.38 o 
  -7   5  17     2169.61     2120.68     38.92 o 
  -5   5  17     1176.11     1177.93     34.42 o 
  -3   5  17      147.39      186.19     17.22 o 
  -1   5  17      167.87      155.94     17.43 o 
   1   5  17      117.36      123.17     24.44 o 
 -20   6  17       10.30        3.62      8.85 o 
 -18   6  17      191.34      219.33     29.28 o 
 -16   6  17      924.06      931.60     26.07 o 
 -14   6  17      683.81      698.28     19.28 o 
 -12   6  17      528.41      553.62     23.91 o 
 -10   6  17       39.86       25.36     10.01 o 
  -8   6  17      618.57      595.14     16.72 o 
  -6   6  17      382.80      380.87     13.96 o 
  -4   6  17      484.89      503.61     33.16 o 
  -2   6  17      383.86      353.42     33.35 o 
   0   6  17       12.08       -0.19     16.86 o 
 -19   7  17      642.46      690.81     24.17 o 
 -17   7  17      649.03      651.53     62.25 o 
 -15   7  17      471.18      430.14     22.08 o 
 -13   7  17      106.20       83.96     12.89 o 
 -11   7  17       13.05        9.11      9.78 o 
  -9   7  17      277.03      293.39     33.64 o 
  -7   7  17       80.70       84.83     10.71 o 
  -5   7  17      660.41      623.64     25.90 o 
  -3   7  17     1346.62     1391.05     43.73 o 
  -1   7  17     1035.37     1149.16     40.68 o 
 -18   8  17      117.19      133.65     15.94 o 
 -16   8  17       15.82       -9.60     10.14 o 
 -14   8  17       56.66       38.76     11.20 o 
 -12   8  17        0.29       -3.26      9.43 o 
 -10   8  17       68.17       47.64     14.88 o 
  -8   8  17        0.14       -8.47      8.47 o 
  -6   8  17      128.03      108.55     11.56 o 
  -4   8  17      129.32      119.76     24.07 o 
  -2   8  17       77.44       31.08     19.52 o 
 -15   9  17      240.70      232.75     19.83 o 
 -13   9  17      133.23      131.37     28.23 o 
 -11   9  17      121.28      111.53     14.38 o 
  -9   9  17      411.36      372.30     48.99 o 
  -7   9  17      104.80      120.49     12.32 o 
  -5   9  17      465.42      539.73     63.58 o 
 -12  10  17       21.03        9.84     11.05 o 
 -10  10  17      105.12      119.48     15.81 o 
  -8  10  17      614.07      667.01     27.58 o 
 -22   0  18      246.66      270.98     28.99 o 
 -20   0  18      715.43      731.14     40.18 o 
 -18   0  18      138.39      116.16     20.84 o 
 -16   0  18      475.93      503.90     32.78 o 
 -14   0  18       42.27       41.31     15.16 o 
 -12   0  18      119.65      103.08     16.30 o 
 -10   0  18       15.12       10.42     10.99 o 
  -8   0  18       34.12       46.99     13.26 o 
  -6   0  18       51.64      105.17     17.81 o 
  -4   0  18      234.50      239.52     28.05 o 
  -2   0  18       87.74      113.32     23.31 o 
   0   0  18      435.31      458.03     36.01 o 
 -23   1  18       60.56       63.24     14.25 o 
 -21   1  18       15.51        4.58      9.77 o 
 -19   1  18        6.32        8.62      9.25 o 
 -17   1  18      258.14      253.49     18.28 o 
 -15   1  18       21.21        4.41      8.04 o 
 -13   1  18       31.18        0.05     16.86 o 
 -11   1  18      107.12       98.20     12.05 o 
  -9   1  18       13.49       -3.70      7.96 o 
  -7   1  18      136.88      125.32     12.52 o 
  -5   1  18       51.26       32.40     17.81 o 
  -3   1  18        6.69       -6.78      9.71 o 
  -1   1  18       13.48        1.42     11.93 o 
   1   1  18       18.63       25.36     14.06 o 
 -22   2  18      453.66      412.84     22.11 o 
 -20   2  18      487.80      484.69     23.71 o 
 -18   2  18      943.83      909.50     31.42 o 
 -16   2  18      639.90      681.38     33.07 o 
 -14   2  18     2621.57     2598.42     83.23 o 
 -12   2  18      977.30     1038.62     31.36 o 
 -10   2  18     2155.70     2076.90    102.56 o 
  -8   2  18      945.60     1027.00     32.88 o 
  -6   2  18     1194.62     1202.06     32.56 o 
  -4   2  18     1028.96     1061.16     43.97 o 
  -2   2  18      825.83      880.03     36.67 o 
   0   2  18      612.51      599.19     28.14 o 
 -21   3  18      111.70      113.29     15.41 o 
 -19   3  18      100.96       96.99     13.49 o 
 -17   3  18      471.69      442.27     18.20 o 
 -15   3  18      177.94      143.67     11.55 o 
 -13   3  18       75.67       92.52     11.51 o 
 -11   3  18        1.77       -4.17      6.81 o 
  -9   3  18      222.48      202.21     26.91 o 
  -7   3  18       33.59       25.91      9.17 o 
  -5   3  18       95.86      126.96     22.93 o 
  -3   3  18       37.88       45.36     17.15 o 
  -1   3  18        3.16        9.22     10.93 o 
   1   3  18        7.83       -7.32     11.63 o 
 -20   4  18       91.19       77.07     11.81 o 
 -18   4  18      601.91      603.27     23.17 o 
 -16   4  18      818.90      886.67     25.16 o 
 -14   4  18     2558.16     2654.10     47.94 o 
 -12   4  18     2558.54     2609.18     46.77 o 
 -10   4  18     1176.95     1253.17     28.85 o 
  -8   4  18      573.93      588.82     19.00 o 
  -6   4  18       85.86      100.71     13.22 o 
  -4   4  18      112.17      101.68     15.14 o 
  -2   4  18        3.27       -1.52     10.72 o 
   0   4  18       85.20       76.43     30.41 o 
 -21   5  18      108.27      121.13     13.42 o 
 -19   5  18      427.20      502.34     20.31 o 
 -17   5  18      307.01      341.14     17.31 o 
 -15   5  18       61.98       71.79      9.99 o 
 -13   5  18       56.10       27.51      9.13 o 
 -11   5  18        9.83        6.22      7.68 o 
  -9   5  18      146.67      181.89     12.72 o 
  -7   5  18      586.76      576.34     17.39 o 
  -5   5  18       89.34      115.86     14.78 o 
  -3   5  18        4.76       -2.17     10.65 o 
  -1   5  18       70.73       57.83     14.79 o 
 -20   6  18       88.76      118.17     14.26 o 
 -18   6  18      219.05      200.92     14.68 o 
 -16   6  18      203.46      179.34     14.42 o 
 -14   6  18      177.25      157.05     13.32 o 
 -12   6  18      613.05      559.57     20.09 o 
 -10   6  18      277.64      289.11     15.46 o 
  -8   6  18      731.98      680.86     18.82 o 
  -6   6  18      886.18      965.07     32.73 o 
  -4   6  18     1035.40     1052.24     52.31 o 
  -2   6  18      632.49      612.69     40.93 o 
 -17   7  18      100.18      109.65     12.03 o 
 -15   7  18      117.42      117.99     11.20 o 
 -13   7  18        1.61        7.47     10.44 o 
 -11   7  18      175.79      201.81     21.89 o 
  -9   7  18        4.40        1.33      8.04 o 
  -7   7  18      270.39      257.39     13.59 o 
  -5   7  18        0.57       21.79     18.00 o 
  -3   7  18        8.51        3.79     18.19 o 
 -16   8  18      294.14      334.48     22.98 o 
 -14   8  18       43.81       20.53     11.10 o 
 -12   8  18       45.16       34.53     16.49 o 
 -10   8  18      107.30      131.98     12.86 o 
  -8   8  18      481.81      502.57     20.00 o 
  -6   8  18      434.96      524.93     24.90 o 
 -13   9  18       21.69       20.33     16.49 o 
 -11   9  18       13.13       24.68     11.75 o 
  -9   9  18      216.52      201.35     17.81 o 
 -21   1  19      425.16      558.19     28.99 o 
 -19   1  19      333.22      349.09     22.30 o 
 -17   1  19        6.47        3.86      8.49 o 
 -15   1  19        7.59       12.25      9.98 o 
 -13   1  19      325.78      316.29     18.32 o 
 -11   1  19      478.07      500.36     22.16 o 
  -9   1  19     1157.95     1209.58     34.24 o 
  -7   1  19     2873.70     2802.47     57.85 o 
  -5   1  19     1116.44     1195.16     39.33 o 
  -3   1  19      286.65      288.48     22.17 o 
  -1   1  19      192.72      289.66     23.37 o 
 -20   2  19      638.88      638.01     27.54 o 
 -18   2  19      176.55      209.47     17.38 o 
 -16   2  19      107.99      153.57     15.21 o 
 -14   2  19       55.28       25.87     10.78 o 
 -12   2  19      691.85      707.69     26.39 o 
 -10   2  19      631.86      614.26     23.91 o 
  -8   2  19        1.04       -6.32      8.12 o 
  -6   2  19        7.46       14.21     17.24 o 
  -4   2  19      182.60      160.90     40.46 o 
  -2   2  19      872.79      880.42     34.17 o 
 -21   3  19       74.79       97.09     14.69 o 
 -19   3  19      442.00      444.18     23.05 o 
 -17   3  19     1080.30     1075.04     34.44 o 
 -15   3  19     2031.45     2018.72     49.39 o 
 -13   3  19     1086.90     1142.95     34.51 o 
 -11   3  19      911.15      980.77     31.49 o 
  -9   3  19      557.80      546.78     37.62 o 
  -7   3  19        4.24       -5.31     11.75 o 
  -5   3  19        6.60        0.36     14.21 o 
  -3   3  19       98.88      137.14     17.15 o 
  -1   3  19      130.56      147.26     18.82 o 
 -20   4  19        0.80       -0.76     10.27 o 
 -18   4  19       89.53       69.72     11.05 o 
 -16   4  19       51.81       36.99     10.02 o 
 -14   4  19      144.98      126.92     12.19 o 
 -12   4  19      128.06      115.30     11.68 o 
 -10   4  19      392.99      376.55     16.56 o 
  -8   4  19       44.16       38.45     11.14 o 
  -6   4  19       41.02       38.85     18.00 o 
  -4   4  19       39.77       21.94     12.68 o 
  -2   4  19        0.14       -2.76     12.39 o 
 -19   5  19      184.49      227.02     16.03 o 
 -17   5  19      704.56      687.18     23.20 o 
 -15   5  19      340.81      369.06     16.80 o 
 -13   5  19      298.85      321.31     16.66 o 
 -11   5  19      658.15      671.36     21.77 o 
  -9   5  19      225.74      239.72     14.38 o 
  -7   5  19       24.87        8.51     10.93 o 
  -5   5  19      124.03      120.08     16.68 o 
  -3   5  19      127.50      141.45     18.68 o 
 -18   6  19      152.70      161.47     14.18 o 
 -16   6  19      250.14      247.31     25.81 o 
 -14   6  19       21.74       -0.44      8.74 o 
 -12   6  19      147.56      130.29     12.31 o 
 -10   6  19      408.66      408.84     17.83 o 
  -8   6  19        9.73       -6.35      6.82 o 
  -6   6  19        0.13       -4.55     17.62 o 
  -4   6  19      155.48      180.97     27.67 o 
 -17   7  19       22.05       14.11     10.16 o 
 -15   7  19      126.07      104.97     12.50 o 
 -13   7  19        3.84       -8.40      8.40 o 
 -11   7  19      591.57      632.13     22.09 o 
  -9   7  19      287.24      341.23     15.29 o 
  -7   7  19     1125.42     1222.63     38.56 o 
 -14   8  19       37.30       32.52     12.11 o 
 -12   8  19       24.79        3.87     10.98 o 
 -10   8  19       90.91       95.50     18.49 o 
 -20   0  20       21.10       18.95     17.43 o 
 -18   0  20        9.59       15.92     14.78 o 
 -16   0  20      205.14      199.35     24.45 o 
 -14   0  20       13.13        1.33     12.89 o 
 -12   0  20      356.83      311.73     26.15 o 
 -10   0  20     1087.22     1103.80     47.19 o 
  -8   0  20     1308.91     1381.14     53.83 o 
  -6   0  20     2716.86     2571.28     90.81 o 
  -4   0  20      359.18      415.77     37.71 o 
 -21   1  20      297.33      338.74     27.95 o 
 -19   1  20      360.78      393.72     22.84 o 
 -17   1  20        1.62       -2.05      9.29 o 
 -15   1  20        2.65       -8.87      8.87 o 
 -13   1  20      129.41      124.97     14.94 o 
 -11   1  20      153.54      167.35     15.07 o 
  -9   1  20       18.46       13.53      9.18 o 
  -5   1  20      278.03      277.16     22.50 o 
  -3   1  20     1056.28     1069.29     39.06 o 
 -20   2  20      438.67      418.06     23.78 o 
 -18   2  20      450.06      465.69     44.34 o 
 -16   2  20     1058.40     1109.40     42.26 o 
 -14   2  20      819.05      806.97     34.78 o 
 -12   2  20      704.94      768.12     28.07 o 
 -10   2  20      392.69      418.64     20.64 o 
  -8   2  20      403.83      438.13     31.08 o 
  -6   2  20      281.85      339.22     23.99 o 
  -4   2  20      393.17      421.15     29.37 o 
 -19   3  20       52.61       47.99     12.19 o 
 -17   3  20        2.32       -7.69     10.22 o 
 -15   3  20      207.93      219.95     18.16 o 
 -13   3  20       79.00       78.12     12.78 o 
 -11   3  20      218.13      186.18     23.78 o 
  -9   3  20        0.26       -1.41      9.04 o 
  -7   3  20       15.54       32.59     17.81 o 
  -5   3  20       84.19       71.03     14.98 o 
 -18   4  20      480.87      481.53     21.31 o 
 -16   4  20     1064.16     1102.17     29.54 o 
 -14   4  20     1123.26     1103.78     29.14 o 
 -12   4  20      110.67      116.03     11.99 o 
 -10   4  20       49.29       23.40     10.59 o 
  -8   4  20        5.91        5.02     11.17 o 
  -6   4  20       13.66       -4.11     11.68 o 
 -17   5  20       19.25       13.92      9.25 o 
 -15   5  20       28.21       27.52      9.84 o 
 -13   5  20       14.83        3.92      8.81 o 
 -11   5  20       88.62       66.89     10.49 o 
  -9   5  20      190.58      162.56     13.15 o 
  -7   5  20        1.00       16.68     18.76 o 
 -16   6  20      311.27      340.76     18.70 o 
 -14   6  20      492.95      471.76     34.37 o 
 -12   6  20      232.34      255.00     16.19 o 
 -10   6  20      374.91      366.85     17.81 o 
  -8   6  20      517.48      509.09     31.93 o 
 -11   7  20        0.47       -0.76     16.49 o 
 -19   1  21      206.31      212.00     51.83 o 
 -17   1  21      104.68      104.25     16.01 o 
 -15   1  21      615.13      584.66     25.84 o 
 -13   1  21      759.80      731.66     27.87 o 
 -11   1  21      957.05      963.04     31.96 o 
  -9   1  21     1264.98     1285.02     51.93 o 
  -7   1  21      637.12      644.58     31.29 o 
 -18   2  21       49.81       42.01     13.83 o 
 -16   2  21        0.16        8.46     10.38 o 
 -14   2  21      170.15      203.76     17.75 o 
 -12   2  21      174.57      178.33     16.62 o 
 -10   2  21        1.24       -9.35      9.35 o 
  -8   2  21       57.89       67.84     21.79 o 
  -6   2  21      183.07      200.24     20.74 o 
 -17   3  21      468.46      451.66     23.63 o 
 -15   3  21      376.54      374.52     22.57 o 
 -13   3  21      272.73      283.41     20.16 o 
 -11   3  21      234.77      224.44     17.94 o 
  -9   3  21      110.41      103.46     20.09 o 
  -7   3  21       87.20      121.44     18.35 o 
 -16   4  21       49.62       39.10     13.35 o 
 -14   4  21       29.59        6.21     10.22 o 
 -12   4  21       37.55       47.29     13.17 o 
 -10   4  21       21.90       24.42     14.78 o 
  -8   4  21       55.81       39.98     21.03 o 
 -13   5  21      152.03      139.25     13.53 o 
 -11   5  21       32.09       37.10     10.13 o 
 -16   0  22      396.81      540.65     36.76 o 
 -14   0  22     1566.75     1536.22     61.60 o 
 -12   0  22     1151.71     1142.09     51.17 o 
 -15   1  22       58.46       36.50     17.43 o 
 -13   1  22       30.13       28.75     11.98 o 
 -11   1  22      185.80      207.35     17.87 o 
 -14   2  22       56.00       57.21     12.99 o 
 -12   2  22      251.65      244.29     22.74 o 
                                                 
